# Supplementary material for: Evidence of natural selection in the mitochondrial-derived peptides humanin and SHLP6
Source: Sci Rep. 2023 Aug 29;13:14110. doi: 10.1038/s41598-023-41053-0 (PMC10465549; doi:10.1038/s41598-023-41053-0)
Supplement: Supplementary file 2 — Supplementary Tables. [file 41598_2023_41053_MOESM2_ESM.xlsx]

## Sheet: S1_MSA_humanin_prim
>H sapiens
xGPVwMAPRGFSCLLLLTSEIDLPVKrRAwHSKTr
>H neanderthalensis
xGPVwMAPRGFSCLLLLTSEIDLPVKrRAxHSKTr
>P troglodytes
xGLVwMAPRGFSCLLLSTSEIDLPVKrRAxHSKTr
>P paniscus
xGLVwMAPRGFSCLLLSTSEIDLPVKrRAxHSKTr
>G gorilla
xGLVwMAPRGFSCLLLLTSEIDLPVKrRTxHNKTr
>P abelii
wGLVwMAPRGFDCLLLLTSEIDLPVKrRAxHNKTr
>P pygmaeus
wGLVwMAPRGFDCLLLLTSEIDLPVKrRAxHNKTr
>S syndactylus
WGLVwMAPRGFSCLLLSTSEIDLPVKrRAxYDKTr
>H leuconedys
WGLVwMAPRGFSCLLLLTSEIDLPVKrRAwPNKTr
>N leucogenys
WGLVwMAPRGFSCLLLTTSEIDLPVKrRAxPNKTr
>N gabriellae
WGLVwMAPRGFSCLLLTTSEIDLPVKrRAwPNKTr
>N siki
WGLVwMAPRGFSCLLLTTSEIDLPVKrRAxPNKTr
>H muelleri
WGLVwMAPRGFSCLLLSTSEIDLSVKrRTxPNKTr
>H lar
WGLVwMAPRGFSCLLLSTSEIDLSVKrRTxPNKTr
>H klossi
WGLVwMAPRGFSCLLLSTSEIDLSVKrRTxPNKTr
>H moloch
WGLVwMAPRGFSCLLLSTSEIDLSVKrRTxPNKTr
>H agilis
WGLVwTAPRGFSCLLLSTSEIDLSVKrRTxPNKTr
>H pileatus
WGLVwMAPRGSSCLLLSTSEIDLSVKrRTxPNKTr
>P anubis
xGLAwMATRGFSCLLLLTSEIDLSVKrRTxDNKTr
>P hamadryas
xGLAwMATRGFSCLLLLTSEIDLSVKrRTwNNKTr
>P cynocephalus
xGLAwMATRGFSCLLLLTSEIDLSVKrRTwNNKTr
>P papio
xGLAwMATRGFSCLLLLTSEIDLSVKrRTwDNKTr
>P kindae
xGLAwMATRGFSCLLLLTSEIDLSVrrRTwNNKTr
>P ursinus
WGLAwMATRGFSCLLLLTSEIDLSVKrRTwNNKTr
>M leucophaeus
xGLAwMASRGFDCLLLLTSEIDLSVKrRixHNKTr
>M sphinx
xGLAwMASRGFNCLLLLTSEIDLSVKrRMxYNKTr
>M mulatta
WGLAwKAPRGFNCLLLLTSEIDLPAKrRAxNNKTr
>M fascicularis
xGLAwKAPRGFNCLLLLTSEIDLPVKrRTxNNKTr
>M nemestrina
xGLAwKAPRGFNCLLLSTSEIDLPVKrRAxNNKTr
>M tonkeana
xGLAwKAPRGFNCLLLSTSEIVLPVKrRAxDNKTr
>M nigrescens
xGLAwKAPRGFNCLLLLTSEIVLPVKrRAxNNKTr
>M nigra
xGLAwKAPRGFNCLLLLTSETVLPVKrRAxNNKTr
>M maura
xGLAwKAPRGFNCLLLLTSEIVLPVKrRAxNNKTr
>M brunnescens
xGLAwKAPRGFNCLLLLTSEIVLPVKrRAxNNKTr
>M hecki
xGLAwKAPRGFNCLLLLTSEIVLPVKrRAYNNKTr
>M sylvanus
xGLAwMAPRGFNCLLLSTSEIDLSVKrRTxNNKTr
>M cyclopis
WGLAwKAPRGFNCLLLLTSEIDLPAKrRAxNNKTr
>M fuscata
xGLAwKAPRGFSCLLLLTSEIDLPAKrRTxNNKTr
>M silenus
WGLAwKAPRGFNCLLLSTSEIDLPVKrRAxNNKTr
>M assamensis
xGLAwKAPRGFNCLLLLTSEIDLSVKrRTxNNKTr
>M arctoides
xGLAwKAPRGFNCLLLSTSEIDLPAKrRAxNNKTr
>M sinica
xGLAwKAPRGFNCLLLLTSEIDLSVKrRTxDNKTr
>M leonina
WGLAwKAPRGFNCLLLSTSEIDLPVKrRAxNNKTr
>M thibetana
xGLAwKAPRGFNCLLLLTSEIDLSVKrRTxNNKTr
>M leucogenys
xGLAwKAPRGFSCLLLLTSEIDLSVKrRTxNNKTr
>C chrysogaster
xGLAwMASRGFNCLLLLTSEIDLSVKrRixNNKTr
>C atys
xGLAwMASRGFNCLLLLTSEIDLSVKrRMxYNKTr
>C torquatus
xGLAwMASRGFNCLLLLTSEIDPPVKrRVxYNKTr
>C agilis
xGLAwMATRGFNCLLLLTSEIDLSVKrRiwNNKTr
>S concolor
xGLVwMATRGFNCLLLSTSEIDLPVKrRAxNNKTr
>N larvatus
xGLVwMATRGFNCLLLSTSEIDLPVKrRAxNNKTr
>P femoralis
xGLVwMATRGFNCLLLSTSEIDLPVKrRAxNNKTr
>R roxellana
xGLVwMATRGFNCLLLSTSEIDLPVKrRAYNNKTr
>R strykeri
xGLVwMATRGFNCLLLPTSEIDLPVKrRACDNKTr
>R bieti
xGLVwMATRGFNCLLLPTSEIDLPVKrRAYDNKTr
>R brelichi
xGLVwMATRGFNCLLLSTSEIDLPVKrRAYNNKTr
>L aterrimus
xGLAwMATRGFNCLLFLTSEINLSVKrRiwDNKTr
>T gelada
xGLAwMATRGFNCLLLLTSEIDLSVKrRMxNNKTr
>C hamlyni
xGLAwMAPRGFNCLLLLTSEIDLSVKrRTwINKTr
>C erythrotis
xGLVwMASRGFNCLLLSTSEIDLSVKrRTwNNKTr
>C petaurista
xGLVwMAPRGFNCLLLSTSEIDLSVKrRTwSNKTr
>C cephus
xGLVwMAPRGFNCLLLSTSEIDLSVKrRTwNNKTr
>C diana
WGLAwMAPRGFNCLLLLTSEIDLSVKrRTxHNKTr
>C mitis
xGLVwMAPRGFNCLLLFTSEIDLSVKrRTxHNKTr
>C albogularis
xGLVwMAPRGFNCLLLLTSEIDLSVKrRTxSNKTr
>C doggetti
xGLVwMAPRGFNCLLLLTSEIDLSVKrRTxSNKTr
>C kandti
xGLVwMAPRGFNCLLLLTSEIDLSVKrRTxNNKTr
>C ascanius
xGLVwMAPRGFNCLLLSTSEIDLSVKrRTxSNKTr
>C neglectus
xGLAwMASRGFNCLLLLTSEIDLSVKrRTxDNKTr
>C nictitans
xGLAwMASRGFNCLLLLTSEIDLSVKrRTwNNKTr
>C pogonias
xGLAwMASRGFNCLLLLTSEIDLSVKrRTwNNKTr
>C wolfi
xGLAwMASRGFNCLLLLTSEIDLSVKrRTwNNKTr
>C mona
xGLVwMASRGFNCLLLLTSEIDLSVKrRTwDNKTr
>C campbellii
xGLAwMASRGLNCLLLLTSEIDLSVKrRTwNNKTr
>A lhoesti
xGLVwMAPRGFNCLLLSTSEIDLSVKrRTwSNKTr
>A preussi
xGLVwMAPRGFSCLLLSTSEIDLSVKrRTwNNKTr
>A solatus
xGLAwMASRGFNCLLLSTSEIDLSVKrRAwINKTr
>T francoisi
xGLAwMATRGFNCLLLPTSEIDLSVKrRTxNNKTr
>T poliocephalus
xGLAwMATRGFNCLLLPTSEIDLSVKrRTxNNKTr
>T delacouri
xGLAwMATRGFNCLLLPTSEIDLPVKrRAxNNKTr
>T hatinhensis
xGLAwMATRGFNCLLLPTSEIDLPVKrRAxNNKTr
>T laotum
xGLAwMATRGFNCLLLPTSEIDLPVKrRAxNNKTr
>T barbei
xGLVwMATRGFNCLLFPTSEIDLPVKrRAxNNKTr
>T shortridgei
xGLVwMATRGFNCLLLLTSEIDLSVKrRTxNNKTr
>T pileatus
xGLVwMATRGFNCLLLLTSEIDLSVKrRTxNNKTr
>T johnii
xGLVwMArRGFNCLLLLTSEIDLSVKrRTxNNKTr
>T obscurus
xGLVwMATRGFNCLLLPTSEIDLPVKrRAxNNKTr
>T germaini
xGLVwMATRGFNCLLLPTSEIDLPVKrRAwNNKTr
>T phayrei
xGLVwMATRGFNCLLLPTSEIDLPVKrRAxNNKTr
>T mauritius
xGLVwMATRGFDCLLLPTSEIDLPVKrRAwNNKTr
>T cristata
xGLVwMATRGFNCLLLPTSEIDLPVKrRAwNNKTr
>T geei
xGLVwMATRGFNCLLLPTSEIDLPVKrRAwNNKTr
>T vetulus
xGLVwMATRGLDCLLLLTSEIDLSVKrRTxDNKTr
>C guereza
xGLAwTATRGFNCLLLSTSEIDLPVKrRAxHNKTr
>P badius
xGLAwMATRGFNCLLLLTGEIDPSVKrRTYYNKTr
>P verus
xGLAwMATRGFNCLLLLTSEIDLPVKrRTxYNKTr
>S schistaceus
xGLVwMArRGFNCLLLLTSEIDLSVKrQTxNNKTr
>S entellus
xGLVwMArRGFNCLLLLTSEIDLSVKrQTxNNKTr
>C pygerythrus
xGLAwMASRGFNCLLLSTSEIGLSVKrRTwINKTr
>C djamdjamensis
xGLAwMASRGFNCLLLSTSEIDLPVKrRAwINKTr
>C cynosuros
xGLAwMASRGFNCLLLSTSEIDLSVKrRTCINKTr
>C tantalus
xGLAwMASRGFNCLLLSTSEIDLSVKrRTxINKTr
>C aethiops
xGLVwMASRGFNCLLLSTSEIDLSVKrRTwINKTr
>C sabaeus
xGLAwMASRGFNCLLLSTSEIDLSVKrRTwINKTr
>S apella
xGLVwTATRGFNCLLLLISEIDLSVKrRiCiNKTr
>S xanthosternos
xGLVwTATRGFNCLLLSISEIDLSVKrRiSxirQE
>S flavius
xGLVwTATRGFNCLLLLISEIDLSVKrRiCiNKTr
>C albifrons
xGLVwTATRGLNCLLLLISEIDLSVrrRiYTNKTr
>S oerstedii
xGLVwMATRGFNCLLLPISEIDLSVKrRiYiNKTr
>S ustus
xGLVwMATRGFNCLLLPISEIDLSVKrRiYTNKTr
>S macrodon
xGLVwMATRGFNCLLLPISEIDLSVKrRiYTNKTr
>S cassiquiarensis
xGLVwMATRGFNCLLLPISEIDLSVKrRiYTNKTr
>S boliviensis
xGLVwMATRGFNCLLLLISEIDLSVKrRiYTNKTr
>S sciureus
xGLVwMATRGFNCLLLLISEIDLSVKrRiYTNKTr
>A lemurinus
xGLAwMATRGFNCLLLLISEIDLSVKrRixLNKTr
>A griseimembra
xGLAwMATRGFNCLLLLISEIDLSVKrRixLNKTr
>A nancymaae
xGLAwMATRGFNCLLLLISEIDLSVKrRixPNKTr
>A trivirgatus
xGLAwMATRGFNCLLLLISEIDLSVKrRixLNKTr
>A nigriceps
xGLAwMATRGFNCLLLLISEIDLSVKrRixLNKTr
>A azarai
xGLVwMATRGFNCLLLLISEIDLSVKrRixLNKTr
>A vociferans
xGLVwMATRGFNCLLLLISEIDLSVKrRixLNKTr
>C melanocephalus
xGLAwMATRGFNCLLLPISEIDLSVKrRixTNKTr
>C ayresi
xGLAwMATRGFNCLLLPISEIDLSVKrRiYTNKTr
>C hosomi
xGLAwMATRGFNCLLLPISEIDLSVKrRiYTNKTr
>C calvus
xGLVwMATRGFNCLLLPISEIDLSVKrRiYTNKTr
>C chiropotes
xGLVwMATRGFNCLLLPISEIDLSVKrRiYINKTr
>C albinasus
xGLVwMATRGFNCLLLPISEIDLSVKrRiYINKTr
>C israelita
xGLVwMATRGFNCLLLPISEIDLSVKrRiYINKTr
>C nigrifrons
xGLVwMATRGFNCLLLLISEIDLSVKrRixLNKTr
>C personatus
xGLVwMATRGFNCLLLLISEIDLSVKrRixLNKTr
>P cinerascens
xGLVwTATRGFNCLLLLISEIDLSVKrRiYLNKTr
>P dubius
xGLVwTATRGFNCLLLLISEIDLSVKrRiYLNKTr
>P bernhardi
xGLVwTATRGFNCLLLLISEIDLSVKrRiYLNKTr
>P caligatus
xGLVwTATRGFNCLLLLISEIDLSVKrRiYLNKTr
>P miltoni
xGLVwTATRGFNCLLLLISEIDLSVKrRiYLNKTr
>P hoffmannsi
xGLVwMATRGFNCLLLLISEIDLSVKrRiYFNKTr
>P grovesi
xGLVwMATRGFNCLLLLISEIDLSVKrRiYFNKTr
>P brunneus
xGLVwTATRGFNCLLLLISEIDLSVKrRiYLNKTr
>P cupreus
xGLVwTATRGFNCLLLLISEIDLSVKrRiYLNKTr
>P donacophilus
xGLVwTATRGFNCLLLSISEIDLSVKrRiYLNKTr
>P moloch
xGLVwTATRGFNCLLLLISEIDLSVKrRiYLNKTr
>C regulus
xGLVwMATRGFNCLLLLISEIDLSVKrRiYTNKTr
>C torquatus
xGLVwMATRGFNCLLLLISEIDLSVKrRiYTNKTr
>C purinus
xGLVwMATRGFNCLLLLISEIDLSVKrRVYTNKTr
>C lucifer
xGLVwMATRGFNCLLLLISEIDLSVKrRiCANKTr
>C lugens
xGLVwMATRGFNCLLLLISEIDLSVKrRiYTNKTr
>A seniculus
xGLVwMATRGFNCLLLLISEIDLSVKrRixLNKTr
>A guariba
xGLVwMATRGFNCLLLLISEIDLSVKrRixLNKTr
>A palliata
xGLVwMATRGFNCLLLLISEIDLSVKrRixLNKTr
>L lagotricha
xGLVwMATRGFNCLLLLISEIDLSVKrRixPNKTr
>A chamek
xGLVwMATRGFNCLLLLISEIDLSVKrRixLNKTr
>A belzebuth
xGLVwMATRGFNCLLLLISEIDLSVKrRixLNKTr
>A paniscus
xGLVwMATRGFNCLLLPISEIDLSVKrRmxLNKTr
>A merginatus
xGLVwMATRGFNCLLLLISEIDLSVKrRixLNKTr
>A geoffroyi
xGLVwMATRGFNCLLLPISEIDLSVKrRixLNKTr
>C jacchus
xGLVwMATRGFNCLLLLISEIDLSVKrRMCLNKTr
>C penicillata
xGLVwMATRGFNCLLLLISEIDLSVKrRiYLNKTr
>C geoffroyi
xGLVwMATRGFNCLLLPISEIDLSVKrRixLNKTr
>C aurita
xGLVwMATRGFNCLLLLISEIDLSVKrRiCPNKTr
>C kuhlii
xGLVwMATRGFNCLLLLISEIDLSVKrRiCLNKTr
>C pygmaea
xGLVwTATRGFNCLLLLISEIDLSVKrRVCLNKTr
>L rosalia
xGLVwMATRGFNCLLLLISEIDLSVKrRiYiNKTr
>L chrysopygus
xGLVwMATRGFNCLLLLISEIDLSVKrRiYiNKTr
>C goeldii
xGLVwMATRGVNCLLLSISEIDLSVKrRTxPNKTr
>C syrichta
xGLVwMAPRGFYCLLPPISEIDISVKrRrYLNKTr
>C bancanus
xGLVwMATRGFYCLLPPISEIDISVKrRrYLNKTr
>T dentatus
xGLVwTAPRGFNCLLLPISEIDVSVKrRrYNNKTr
>T lariang
xGLVwTAPRGFNCLLLPISEIDISVKrRrYNNKTr
>T wallacei
xGLVwTAPRGFNCLLLPISEIDISVKrRrYNNKTr
>E rufus
LGLEwKATRGLNCLMLPISEIDLPVKrREYNNKTr
>E rubriventer
LGLEwKATRGLNCLTLPISEIDLPVKrRECNNKTr
>E mongoz
LGLEwrATRGLNCLKLPISEIDLPVKrRECNNKTr
>E fulvus
LGLEwrATRGLNCLMLPISEIDLPVKrREYNNKTr
>E macaco
LGLEwrATRGLNCLMLPISEIDLPVKrREYNNKTr
>E coronatus
LGLEwKATRGLNCLMPPISEIDLPVKrRECSNKTr
>L catta
xGLEwKATRGLNCLLPLISEIDLPVKrREYSNKTr
>H griseus
xGLEwKATRGLNCLLLSISEIDLPVKrREYNNKTr
>P simus
xGLEwKATRGLNCLLFSISEIDLPVKrREYNNKTr
>V variegata
xGLEwKATRGLNCLLLSISEIDLPVKrREYNNKTr
>D madagascarensis
xGLEwTTTRGFNCLLSPISEIDLPVKrREYNNKTr
>P diadema
xGLEwMAKRGLNCLLLxISEIDLPVKrRGYNNKTr
>P verreauxi
xGLEwMAKRGLNCLLLxISEIDLPVKrRGCNNKTr
>P tattersalli
xGLEwMAKRGLNCLLLxISEIDFPVKrRGYNNKTr
>P coquereli
xGLEwMAKRGLNCLLLxISEIDFPVKrRGYNNKTr
>P edwardsi
xGLEwMAKRGLNCLLLxISEIDLPVKrRGCNNKTr
>A laniger
xGLEwMAKRGFNCLLLLISEIDLPVKrRGxTNKTr
>I indri
xGLEwTATRGFNCLLLLISEIDLPVKrRGwYNKTr
>M edwardsi
xGLEwKATRGSNCLLLSISEIDLPVKrREYNNKTr
>L ruficaudatus
xGLEwTATRGLNCLLLSISEIDLPVKrREYINKTr
>L aeeclis
xGLEwMATRGLNCLLLSISEIDLPVKrREYINKTr
>L septentrionalis
xGLEwTATRGLNCLLLSISEIDLPVKrRESINKTr
>L randrianasoloi
xGLEwTATRGLNCLLLSISEIDLPVKrREYINKTr
>L hubbardorum
xGLEwTATRGLNCLLLSISEIDLPVKrREYINKTr
>L leucopus
xGLEwMATRGLNCLLLLISEIDLPVKrREYINKTr
>L petteri
xGLEwMATRGLNCLLLLISEIDLPVKrREYINKTr
>L edwardsi
xGLEwTATRGLNCLLLPISEIDLPVKrREYTNKTr
>L grewcockorum
xGLEwTATRGLNCLLLSISEIDLPVKrREYTNKTr
>L dorsalis
xGLEwTATRGLNCLLLSISEIDLPVKrREYTNKTr
>L mittermeieri
xGLEwTATRGLNCLLLSISEIDLPVKrREYTNKTr
>L jamesorum
xGLEwTATRGLNCLLLSISEIDLPVKrREYPNKTr
>L tymerlachsoni
xGLEwTATRGLNCLLLSISEIDLPVKrREYTNKTr
>L ahmansonorum
xGLEwMATRGLNCLLLSISEIDLPVKrREYTNKTr
>L betsileo
xGLEwTATRGLNCLLLSISEIDLPVKrREYPNKTr
>L milanoii
xGLEwTATRGLNCLLLSISEIDLPVKrREYTNKTr
>L ankaranensis
xGLEwTATRGLNCLLLSISEIDLPVKrREYTNKTr
>L microdon
xGLEwKATRGLNCLLLSISEIDLPVKrREYTNKTr
>L otto
xGLEwTATRGLNCLLLSISEIDLPVKrREYTNKTr
>L fleuretae
xGLEwTATRGLNCLLLSISEIDLPVKrRGYPNKTr
>L scottorum
xGLEwMATRGLNCLLLLISEIDLPVKrREYPNKTr
>L sahamalazensis
xGLEwMATRGLNCLLLSISEIDLPVKrRGYTNKTr
>L hollandorum
xGLEwMATRGLNCLLLLISEIDLPVKrREYPNKTr
>L seali
xGLEwTATRGLNCLLLLISEIDLPVKrREYPNKTr
>M berthae
xGLEwMATRGFNCLLLLISEIDLPVKrRExINKTr
>M ravelobensis
xGLEwMATRGFNCLLLLISEIDLPVKrREYINKTr
>M rufus
xGLEwMATRGFNCLLLLISEIDLPVKrRExINKTr
>M griseorufus
xGLEwMATRGFNCLLLLISEIDFPVKrREYINKTr
>M tanosi
xGLEwMATRGFNCLLLLISEIDLPVKrRExINKTr
>M mamiratra
xGLEwMATRGFNCLLLLISEIDLPVKrREYTNKTr
>M margotmarshae
xGLEwMATRGFNCLLLLISEIDLPVKrREYINKTr
>M simmonsi
xGLEwMAARGFNCLLLLISEIDLPVKrRExINKTr
>M arnholdi
xGLEwMATRGFNCLLLLISEIDLPVKrRExINKTr
>M sambiranensis
xGLEwMATRGFDCLLLLISEIDLPVKrRExINKTr
>M myoxinus
xGLEwMATRGFNCLLLLISEIDLPVKrRExINKTr
>M lehilahytsara
xGLEwMATRGFNCLLLxISEIDFPVKrRExTNKTr
>M danfossi
xGLEwMATRGFNCLLLLISEIDLPVKrREYINKTr
>M jollyae
xGLEwMATRGFNCLLLLISEIDLPVKrREYANKTr
>M mittermeieri
xGLEwMATRGFNCLLLLISEIDLPVKrRExINKTr
>M tavaratra
xGLEwMAiRGFNCLLLLISEIDLPVKrREYNNKTr
>M bongolavensis
xGLEwMATRGFNCLLLLIGEIDLPVKrREYINKTr
>M murinus
xGLEwMATRGFNCLLLLISEIDLPVKrREYTNKTr
>C major
xGLEwMATRGSSCLLLSISEIDLPVKrRGYYNKTr
>C crossleyi
xGLEwMATRGFNCLLLSISEIDLPVKrRGYYNKTr
>C medius
xGLEwMATRGFSCLLLSISEIDLPVKrRGYYNKTr
>C sibreei
xGLEwMATRGFNCLLLLISEIDLPVKrRGFNNKTr
>M zaza
xGLEwMATRrFNCLLLSVSEIDLPVKrRGYNNKTr
>M coquereli
xGLEwMATRrFNCLLLSVSEIDLPVKrRGYNNKTr
>P electromontis
xGLEwMAPRGFNCLLFPISEIDLSVKrRKCKNKTr
>P parienti
xGLEwMAPRGFNCLLFLISEIDLSVKrRrYKNKTr
>P pallescens
xGLEwMAPRGFNCLLFPISEIDLSVKrRKCKNKTr
>N coucang
xGLEwMATRGFNCLLLiISEIDLFVKrRrYLNKTr
>N bengalensis
wGLEwMATRGFNCLLLiISEIDLFVrrRrYLNKTr
>N javanicus
wGLEwMATRGFNCLLLiISEIDLFVrrRrYLNKTr
>N menagensis
wGLEwTATRGFNCLLLiISEIDLFVrrRrYLNKTr
>N pygmaeus
wGLEwTATRGFNCLLLTISEIDLFVKrRrYLNKTr
>L tardigradus
wGLEwMATRGFNCLLLTISEIDLFVKrRrxTNKTr
>L lydekkerianus
wGLEwMATRGFNCLLLTISEIDLFVKrRrxTNKTr
>P potto
xGLEwMATRGFNCLLLTISEIDLFVKrRrCTSKTr
>G moholi
EDxNERPHEGFYCLLLiISEIDLFVKrRrxTNKTr
>G senegalensis
wGLEwTATRGFYCLLLiISEIDLFVKrRrxANKTr
>G demidovii
wGLEwMATRGFNCLLLiISEIDLFVKrRrxTNKTr
>O crassicaudatus
wGLEwMATRGFNCLLLiISEIDLFVKrRrCTNKTr
>O garnettii
wGLEwMATRGFNCLLLMISEIDLFVKrRrCTNKTr

## Sheet: S2_MSAbase_humanin_prim
>H sapiens
TAGGGACCTGTATGAATGGCTCCACGAGGGTTCAGCTGTCTCTTACTTTTAACCAGTGAAATTGACCTGCCCGTGAAGAGGCGGGCATGACACAGCAAGACGAGA
>H neanderthalis
TAGGGACCTGTATGAATGGCTCCACGAGGGTTCAGCTGTCTCTTACTTTTAACCAGTGAAATTGACCTGCCCGTGAAGAGGCGGGCATAACACAGCAAGACGAGA
>P troglodytes
TAGGGACTTGTATGAATGGCTCCACGAGGGTTCAGCTGTCTCTTACTTTCAACCAGTGAAATTGACCTACCCGTGAAGAGGCGGGCATAACATAGCAAGACGAGA
>P paniscus
TAGGGACTTGTATGAATGGCTCCACGAGGGTTTAGCTGTCTCTTACTTTCAACCAGTGAAATTGACCTGCCCGTGAAGAGGCGGGCATAACATAGCAAGACGAGA
>G gorilla
TAGGGACTCGTATGAATGGCTCCACGAGGGTTCAGCTGTCTCTTACTTTTGACCAGTGAAATTGACCTGCCCGTGAAGAGGCGGACATAACATAACAAGACGAGA
>P abelii
TGAGGACTTGTATGAATGGCTCCACGAGGGTTCGACTGTCTCTTACTTTTAACCAGTGAAATTGACCTGCCCGTGAAGAGGCGGGCATAACATAACAAGACGAGA
>P pygmaeus
TGAGGACTTGTATGAATGGCTCCACGAGGGTTCGACTGTCTCTTACTTTTAACCAGTGAAATTGACCTGCCCGTGAAGAGGCGGGCATAACATAACAAGACGAGA
>S syndactylus
TGGGGACTTGTATGAATGGCTCCACGAGGGTTCAGCTGTCTCTTACTTTCAACCAGTGAAATTGACCTGCCCGTGAAGAGGCGGGCATAATACGACAAGACGAGA
>H leuconedys
TGGGGACTTGTATGAATGGCTCCACGAGGGTTCAGCTGTCTCTTACTTTTAACCAGTGAAATTGACCTGCCCGTGAAGAGGCGGGCATGACCTAACAAGACGAGA
>N leucogenys
TGGGGACTTGTATGAATGGCTCCACGAGGGTTCAGCTGTCTCTTACTTACAACCAGTGAAATTGACCTGCCCGTGAAGAGGCGAGCATAACCTAACAAGACGAGA
>N gabriellae
TGGGGACTTGTATGAATGGCTCCACGAGGGTTCAGCTGTCTCTTACTTACAACCAGTGAAATTGACCTGCCCGTGAAGAGGCGAGCATGACCTAACAAGACGAGA
>N siki
TGGGGACTTGTATGAATGGCTCCACGAGGGTTCAGCTGTCTCTTACTTACAACCAGTGAAATTGACCTGCCCGTGAAGAGGCGAGCATAACCTAACAAGACGAGA
>H muelleri
TGGGGACTTGTATGAATGGCTCCACGAGGGTTCAGCTGTCTCTTACTTTCAACCAGTGAAATTGACCTGTCCGTGAAGAGGCGGACATAACCTAACAAGACGAGA
>H lar
TGGGGACTTGTATGAATGGCTCCACGAGGGTTCAGCTGTCTCTTACTTTCAACCAGTGAAATTGACCTGTCCGTGAAGAGGCGGACATAACCTAACAAGACGAGA
>H klossii
TGGGGACTCGTATGAATGGCCCCACGAGGGTTCAGCTGTCTCTTACTTTCAACCAGTGAAATTGACCTGTCCGTGAAGAGGCGGACATAACCTAACAAGACGAGA
>H moloch
TGGGGACTCGTATGAATGGCCCCACGAGGGTTCAGCTGTCTCTTACTTTCAACCAGTGAAATTGACCTGTCCGTGAAGAGGCGGACATAACCCAACAAGACGAGA
>H agilis
TGGGGACTTGTATGAACGGCTCCACGAGGGTTCAGCTGTCTCTTACTTTCAACCAGTGAAATTGACCTGTCCGTGAAGAGGCGGACATAACCTAACAAGACGAGA
>H pileatus
TGGGGACTTGTATGAATGGCTCCACGAGGGTCCAGCTGTCTCTTACTTTCAACCAGTGAAATTGACTTGTCCGTGAAGAGGCGGACATAGCCTAACAAGACGAGA
>P anubis
TAGGGACTCGCATGAATGGCAACACGAGGGTTCAGCTGTCTCTTACTTTTAACCAGTGAAATTGACCTATCCGTGAAGAGGCGGACATAAGATAATAAGACGAGA
>P hamadryas
TAGGGACTCGCATGAATGGCAACACGAGGGTTCAGCTGTCTCTTACTTTTAACCAGTGAAATTGACCTATCCGTGAAGAGGCGGACATGAAACAATAAGACGAGA
>P cynocephalus
TAGGGACTCGCATGAATGGCAACACGAGGGTTCAGCTGTCTCTTACTTTTAACCAGTGAAATTGACCTATCCGTGAAGAGGCGGACATGAAACAATAAGACGAGA
>P papio
TAGGGACTCGCATGAATGGCAACACGAGGGTTCAGCTGTCTCTTACTTTTAACCAGTGAAATTGACCTGTCCGTGAAGAGGCGGACATGAGATAATAAGACGAGA
>P kindae
TAGGGACTCGCATGAATGGCAACACGAGGGTTCAGCTGTCTCTTACTTTTAACCAGTGAAATTGACCTATCCGTGAGGAGGCGGACATGAAATAATAAGACGAGA
>P ursinus
TGGGGACTCGCATGAATGGCAACACGAGGGTTCAGCTGTCTCTTACTTTTAACCAGTGAAATTGACCTATCCGTGAAGAGGCGGACATGAAATAATAAGACGAGA
>M leucophaeus
TAGGGACTTGCATGAATGGCATCACGAGGGTTTGACTGTCTCTTACTTTTAACCAGTGAAATTGATCTATCCGTGAAGAGACGGATATAGCACAATAAGACGAGA
>M sphinx
TAGGGACTTGCATGAATGGCATCACGAGGGTTTAACTGTCTCTTACTTTTAACCAGTGAAATTGACCTATCCGTGAAGAGACGGATATAATACAATAAGACGAGA
>M mulatta
TGGGGACTCGCATGAAAGGCACCACGAGGGTTTAACTGTCTCTTACTTTTAACCAGTGAAATTGACCTGCCCGCGAAGAGGCGGGCATAAAATAATAAGACGAGA
>M fascicularis
TAGGGACTCGCATGAAAGGCACCACGAGGGTTTAACTGTCTCTTACTTTTAACCAGTGAAATTGACCTGCCCGTGAAGAGGCGGACATAAAACAATAAGACGAGA
>M nemestrina
TAGGGACTCGCATGAAAGGCACCACGAGGGTTTAACTGTCTCTTACTTTCAACCAGTGAAATTGACCTGCCCGTGAAGAGACGGGCATAAAATAATAAGACGAGA
>M tonkeana
TAGGGACTCGCATGAAAGGCACCACGAGGGTTTAACTGTCTCTTACTTTCAACCAGTGAAATTGTCCTGCCCGTGAAGAGACGGGCATAAGATAATAAGACGAGA
>M nigrescens
TAGGGACTCGCATGAAAGGCACCACGAGGGTTTAACTGTCTCTTACTTTTAACCAGTGAAATTGTCCTGCCCGTGAAGAGACGGGCATAAAATAATAAGACGAGA
>M nigra
TAGGGACTCGCATGAAAGGCACCACGAGGGTTTAACTGTCTCTTACTTTTAACCAGTGAAACTGTCCTGCCCGTGAAGAGACGGGCATAAAACAATAAGACGAGA
>M maura
TAGGGACTCGCATGAAAGGCACCACGAGGGTTTAACTGTCTCTTACTTTTAACCAGTGAAATTGTCCTGCCCGTGAAGAGACGGGCATAAAATAATAAGACGAGA
>M brunnescens
TAGGGACTCGCATGAAAGGCACCACGAGGGTTTAACTGTCTCTTACTTTTAACCAGTGAAATTGTCCTGCCCGTGAAGAGACGGGCATAAAATAATAAGACGAGA
>M hecki
TAGGGACTCGCATGAAAGGCACCACGAGGGTTTAACTGTCTCTTACTTTTAACCAGTGAAATTGTCCTGCCCGTGAAGAGACGGGCATATAACAATAAGACGAGA
>M sylvanus
TAGGGACTCGCATGAATGGCACCACGAGGGTTTAACTGTCTCTTACTTTCAACCAGTGAAATTGACCTGTCCGTGAAGAGGCGGACATAAAACAATAAGACGAGA
>M cyclopis
TGGGGACTCGCATGAAAGGCACCACGAGGGTTTAACTGTCTCTTACTTTTAACCAGTGAAATTGACCTGCCCGCGAAGAGGCGGGCATAAAATAATAAGACGAGA
>M fuscata
TAGGGACTCGCATGAAAGGCACCACGAGGGTTTAGCTGTCTCTTACTTTTAACCAGTGAAATTGACCTGCCCGCGAAGAGGCGGACATAAAATAATAAGACGAGA
>M silenus
TGGGGACTCGCATGAAAGGCACCACGAGGGTTTAACTGTCTCTTACTTTCAACCAGTGAAATTGACCTGCCCGTGAAGAGACGGGCATAAAATAATAAGACGAGA
>M assamensis
TAGGGACTCGCATGAAAGGCACCACGAGGGTTTAACTGTCTCTTACTTTTAACCAGTGAAATTGACCTGTCCGTGAAGAGACGGACATAAAACAATAAGACGAGA
>M arctoides
TAGGGACTCGCATGAAAGGCACCACGAGGGTTTAACTGTCTCTTACTTTCAACCAGTGAAATTGACCTGCCCGCGAAGAGGCGGGCATAGAATAATAAGACGAGA
>M sinica
TAGGGACTCGCATGAAAGGCACCACGAGGGTTTAACTGTCTCTTACTTTTAACCAGTGAAATTGACCTGTCCGTGAAGAGACGGACATAAGATAATAAGACGAGA
>M leonina
TGGGGACTCGCATGAAAGGCACCACGAGGGTTTAACTGTCTCTTACTTTCAACCAGTGAAATTGACCTGCCCGTGAAGAGACGGGCATAAAATAATAAGACGAGA
>M thibetana
TAGGGACTCGCATGAAAGGCACCACGAGGGTTTAACTGTCTCTTACTTTTAACCAGTGAAATTGACCTGTCCGTGAAGAGACGGACATAAAACAATAAGACGAGA
>M leucogenys
TAGGGACTCGCATGAAAGGCACCACGAGGGTTTAGCTGTCTCTTACTTTTAACCAGTGAAATTGACCTGTCCGTGAAGAGACGGACATAAAATAATAAGACGAGA
>C chrysogaster
TAGGGACTCGCATGAATGGCATCACGAGGGTTTAACTGTCTCTTACTTTTAACCAGTGAAATTGACCTATCCGTGAAGAGACGGATATAAAACAATAAGACGAGA
>C atys
TAGGGACTTGCATGAATGGCATCACGAGGGTTTAACTGTCTCTTACTTTTAACCAGTGAAATTGACCTATCCGTGAAGAGACGGATATAACACAATAAGACGAGA
>C torquatus
TAGGGACTTGCATGAATGGCATCACGAGGGTTTAACTGTCTCTTACTTTTAACCAGTGAAATTGACCCACCCGTGAAGAGACGGGTATAATACAATAAGACGAGA
>C agilis
TAGGGACTCGCATGAATGGCAACACGAGGGTTTAACTGTCTCTTACTTTTAACCAGTGAAATTGACCTATCCGTGAAGAGGCGGATATGAAACAATAAGACGAGA
>S concolor
TAGGGACTTGTATGAATGGCAACACGAGGGTTCAACTGTCTCTTACTTTCAACCAGTGAAATTGACCTGCCCGTGAAGAGGCGGGCATAAAACAATAAGACGAGA
>N larvatus
TAGGGACTTGTATGAATGGCAACACGAGGGTTCAACTGTCTCTTACTTTCAACCAGTGAAATTGACCTGCCCGTGAAGAGGCGGGCATAAAACAATAAGACGAGA
>P femoralis
TAGGGACTTGTATGAATGGCAACACGAGGGTTTAACTGTCTCTTACTTTCAACCAGTGAAATTGACCTGCCCGTGAAGAGGCGGGCATAAAATAATAAGACGAGA
>R roxellana
TAGGGACTTGTATGAATGGCAACACGAGGGTTTAACTGTCTCTTACTTTCAACCAGTGAAATTGACCTGCCCGTGAAGAGGCGGGCATATAACAATAAGACGAGA
>R strykeri
TAGGGACTTGTATGAATGGCAACACGAGGGTTTAACTGTCTCTTACTTCCAACCAGTGAAATTGACCTACCCGTGAAGAGGCGGGCATGTGACAATAAGACGAGA
>R bieti
TAGGGACTTGTATGAATGGCAACACGAGGGTTTAACTGTCTCTTACTTCCAACCAGTGAAATTGACCTACCCGTGAAGAGGCGGGCATACGACAATAAGACGAGA
>R brelichi
TAGGGACTTGTATGAATGGCAACACGAGGGTTTAACTGTCTCTTACTTTCAACCAGTGAAATTGACCTGCCCGTGAAGAGGCGGGCATATAACAATAAGACGAGA
>L aterrimus
TAGGGACTCGCATGAATGGCAACACGAGGGTTTAACTGTCTCTTATTTTTAACCAGTGAAATTAACCTATCCGTGAAGAGGCGGATATGAGATAATAAGACGAGA
>T gelada
TAGGGACTCGCATGAATGGCAACACGAGGGTTTAACTGTCTCTTACTTTTAACCAGTGAAATTGACCTATCCGTGAAGAGGCGGATATAAAACAATAAGACGAGA
>C hamlyni
TAGGGACTCGCATGAATGGCACCACGAGGGTTTAACTGTCTCTTACTTTTAACCAGTGAAATTGACCTGTCCGTGAAGAGACGGACATGAATTAATAAGACGAGA
>C erythrotis
TAGGGACTCGTATGAATGGCATCACGAGGGTTTAACTGTCTCTTACTTTCAACCAGTGAAATTGACCTGTCCGTGAAGAGACGGACATGAAACAATAAGACGAGA
>C petaurista
TAGGGACTCGTATGAATGGCACCACGAGGGTTTAACTGTCTCTTACTTTCAACCAGTGAAATTGACCTGTCCGTGAAGAGGCGGACATGAAGCAATAAGACGAGA
>C cephus
TAGGGACTCGTATGAATGGCACCACGAGGGTTTAACTGTCTCTTACTTTCAACCAGTGAAATTGACCTGTCCGTGAAGAGACGGACATGAAACAATAAGACGAGA
>C diana
TGGGGACTAGCATGAATGGCACCACGAGGGTTTAACTGTCTCTTACTTTTAACCAGTGAAATTGACCTGTCCGTGAAGAGGCGGACATAACATAATAAGACGAGA
>C mitis
TAGGGACTCGTATGAATGGCACCACGAGGGTTTAACTGTCTCTTACTTTTTACCAGTGAAATTGACCTGTCCGTGAAGAGACGGACATAACACAATAAGACGAGA
>C albogularis
TAAGGACTCGTATGAATGGCACCACGAGGGTTTAACTGTCTCTTGCTTTTAACCAGTGAAATTGACCTGTCCGTGAAGAGGCGGACATAAAGCAATAAGACGAGA
>C doggetti
TAGGGACTCGTATGAATGGCACCACGAGGGTTTAACTGTCTCTTACTTTTGACCAGTGAAATTGACCTGTCCGTGAAGAGACGGACATAAAGCAATAAGACGAGA
>C kandti
TAGGGACTCGTATGAATGGCACCACGAGGGTTTAACTGTCTCTTACTTTTAACCAGTGAAATTGACCTGTCCGTGAAGAGACGGACATAAAACAATAAGACGAGA
>C ascanius
TAGGGACTCGTATGAATGGCACCACGAGGGTTTAACTGTCTCTTACTTTCAACCAGTGAAATTGACCTGTCCGTGAAGAGACGGACATAAAGCAATAAGACGAGA
>C neglectus
TAGGGACTCGCATGAATGGCATCACGAGGGTTTAACTGTCTCTTACTTTTAACCAGTGAAATTGACCTGTCCGTGAAGAGACGGACATAAGACAATAAGACGAGA
>C nictitans
TAGGGACTCGCATGAATGGCATCACGAGGGTTTAACTGTCTCTTACTTTTAACCAGTGAAATTGACCTGTCCGTGAAGAGACGGACATGAAACAATAAGACGAGA
>C pogonias
TAGGGACTCGCATGAATGGCATCACGAGGGTTTAACTGTCTCTTACTTTTAACCAGTGAAATTGACCTGTCCGTGAAGAGACGGACATGAAATAATAAGACGAGA
>C wolfi
TAGGGACTCGCATGAATGGCATCACGAGGGTTTAACTGTCTCTTACTTTTAACCAGTGAAATTGACCTGTCCGTGAAGAGACGGACATGAAATAATAAGACGAGA
>C mona
TAGGGACTCGTATGAATGGCATCACGAGGGTTTAACTGTCTCTTACTTTTAACCAGTGAAATTGACCTGTCCGTGAAGAGGCGGACATGAGACAATAAGACGAGA
>C campbellii
TAGGGACTCGCATGAATGGCATCACGAGGGCTTAACTGTCTCTTACTTTTAACCAGTGAAATTGACCTGTCCGTGAAGAGGCGGACATGAAATAATAAGACGAGA
>A lhoesti
TAGGGACTCGTATGAATGGCACCACGAGGGTTTAACTGTCTCTTACTTTCAACCAGTGAAATTGACCTGTCCGTGAAGAGACGGACATGAAGCAATAAGACGAGA
>A preussi
TAGGGACTCGTATGAATGGCACCACGAGGGTTTAGCTGTCTCTTACTTTCAACCAGTGAAATTGACCTGTCCGTGAAGAGACGGACATGAAACAATAAGACGAGA
>A solatus
TAGGGACTCGCATGAATGGCATCACGAGGGTTTAACTGTCTCTTACTTTCAACCAGTGAAATTGATCTGTCCGTGAAGAGACGGGCATGAATTAATAAGACGAGA
>T francoisi
TAGGGACTTGCATGAATGGCAACACGAGGGTTTAACTGTCTCTTACTTCCAACCAGTGAAATTGACCTGTCCGTGAAGAGGCGGACATAAAATAATAAGACGAGA
>T poliocephalus
TAGGGACTTGCATGAATGGCAACACGAGGGTTTAACTGTCTCTTACTTCCAACCAGTGAAATTGACCTGTCCGTGAAGAGGCGGACATAAAATAATAAGACGAGA
>T delacouri
TAGGGACTTGCATGAATGGCAACACGAGGGTTTAACTGTCTCTTACTTCCAACCAGTGAAATTGACCTGCCCGTGAAGAGGCGGGCATAAAATAATAAGACGAGA
>T hatinhensis
TAGGGACTTGCATGAATGGCAACACGAGGGTTTAACTGTCTCTTACTTCCAACCAGTGAAATTGACCTGCCCGTGAAGAGGCGGGCATAAAATAATAAGACGAGA
>T laotum
TAGGGACTTGCATGAATGGCAACACGAGGGTTTAACTGTCTCTTACTTCCAACCAGTGAAATTGACCTGCCCGTGAAGAGGCGGGCATAAAATAATAAGACGAGA
>T barbei
TAGGGACTTGTATGAATGGCAACACGAGGGTTTAACTGTCTCTTATTTCCAACCAGTGAAATTGACCTGCCCGTGAAGAGGCGGGCATAAAACAATAAGACGAGA
>T shortridgei
TAAGGACTTGTATGAATGGCGACACGAGGGTTCAACTGTCTCTTACTTTTAACCAGTGAAATTGACCTGTCCGTGAAGAGGCGGACATAAAATAATAAGACGAGA
>T pileatus
TAAGGACTTGTATGAATGGCGACACGAGGGTTCAACTGTCTCTTACTTTTAACCAGTGAAATTGACCTGTCCGTGAAGAGGCGGACATAAAATAATAAGACGAGA
>T johnii
TAAGGACTTGTATGAATGGCGAGACGAGGGTTCAACTGTCTCTTACTTTTAACCAGTGAAATTGACCTATCCGTGAAGAGGCGGACATAAAATAATAAGACGAGA
>T obscurus
TAGGGACTTGTATGAATGGCAACACGAGGGTTTAACTGTCTCTTACTTCCAACCAGTGAAATTGACCTGCCCGTGAAGAGGCGAGCATAAAATAATAAGACGAGA
>T germaini
TAGGGACTTGTATGAATGGCAACACGAGGGTTTAACTGTCTCTTACTTCCAACCAGTGAAATTGACCTGCCCGTGAAGAGGCGGGCATGAAATAATAAGACGAGA
>T phayrei
TAGGGACTTGTATGAATGGCAACACGAGGGTTTAACTGTCTCTTACTTCCAACCAGTGAAATTGACCTGCCCGTGAAGAGGCGGGCATAAAATAATAAGACGAGA
>T mauritius
TAGGGACTTGTATGAATGGCAACACGAGGGTTTGACTGTCTCTTACTTCCAACCAGTGAAATTGACCTGCCCGTGAAGAGGCGGGCATGAAATAATAAGACGAGA
>T cristata
TAGGGACTTGTATGAATGGCAACACGAGGGTTTAACTGTCTCTTACTTCCAACCAGTGAAATTGACCTGCCCGTGAAGAGGCGGGCATGAAATAATAAGACGAGA
>T geei
TAGGGACTTGTATGAATGGCAACACGAGGGTTCAACTGTCTCTTACTTCCAACCAGTGAAATTGACCTGCCCGTGAAGAGGCGGGCATAAAATAATAAGACGAGA
>T vetulus
TAAGGACTCGTATGAATGGCAACACGAGGGTTAGACTGTCTCTTACTCTTAACCAGTGAAATTGACCTGTCCGTGAAGAGGCGGACATAAGATAATAAGACGAGA
>C guereza
TAGGGACTCGCATGAACGGCAACACGAGGGTTCAACTGTCTCTTACTTTCAACCAGTGAAATTGACCTGCCCGTGAAGAGGCGGGCATAACATAATAAGACGAGA
>P badius
TAGGGACTCGCATGAATGGCAACACGAGGGTTCAACTGTCTCTTACTTTTAACCGGTGAAATTGACCCGTCCGTGAAGAGGCGGACATATTATAATAAGACGAGA
>P verus
TAGGGACTCGCATGAATGGCAACACGAGGGTTTAACTGTCTCTTACTTTTAACCAGTGAAATTGACCTGCCCGTGAAGAGGCGGACATAATATAACAAGACGAGA
>S schistaceus
TAAGGACTTGTATGAATGGCGAGACGAGGGTTCAACTGTCTCTTACTTTTAACCAGTGAAATTGACCTGTCTGTGAAGAGGCAGACATAAAATAATAAGACGAGA
>S entellus
TAAGGACTTGTATGAATGGCGAGACGAGGGTTCAACTGTCTCTTACTTTTAACCAGTGAAATTGACCTGTCTGTGAAGAGGCAGACATAAAATAATAAGACGAGA
>C pygerythrus
TAGGGACTCGCATGAATGGCATCACGAGGGTTTAACTGTCTCTTACTTTCAACCAGTGAAATTGGCCTGTCCGTGAAGAGACGGACATGAATTAATAAGACGAGA
>C djamdjamensis
TAGGGACTCGCATGAATGGCATCACGAGGGTTTAACTGTCTCTTACTTTCAACCAGTGAAATTGACCTGCCCGTGAAAAGACGGGCATGAATTAATAAGACGAGA
>C cynosuros
TAGGGACTCGCATGAATGGCATCACGAGGGTTTAACTGTCTCTTACTTTCAACCAGTGAAATTGACCTGTCCGTGAAGAGACGGACATGTATTAATAAGACGAGA
>C tantalus
TAGGGACTCGCATGAATGGCATCACGAGGGTTTAACTGTCTCTTACTTTCAACCAGTGAAATTGACCTGTCCGTGAAGAGACGGACATAAATTAATAAGACGAGA
>C aethiops
TAGGGACTCGTATGAATGGCATCACGAGGGTTTAACTGTCTCTTACTTTCAACCAGTGAAATTGACCTGTCCGTGAAGAGACGGACATGAATTAATAAGACGAGA
>C sabaeus
TAGGGACTCGCATGAATGGCATCACGAGGGTTTAACTGTCTCTTACTTTCAACCAGTGAAATTGACCTGTCCGTGAAGAGACGGACATGAATTAATAAGACGAGA
>S apella
TAGGGACTTGTATGAACGGCAACACGAGGGTTTAACTGTCTCTTACTTTTAATCAGTGAAATTGACCTATCCGTGAAGAGGCGGATATGCATAAATAAGACGAGA
>S xanthosternos
TAGGGACTTGTATGAACGGCAACACGAGGGTTTAACTGTCTCTTACTTTCAATCAGTGAAATTGACCTATCTGTGAAGAGGCGGATATCATAAATAAGACAAGAA
>S flavius
TAGGGACTTGTATGAACGGCAACACGAGGGTTTAACTGTCTCTTACTTTTAATCAGTGAAATTGACCTATCCGTGAAGAGGCGGATATGCATAAATAAGACGAGA
>C albifrons
TAGGGACTTGTATGAACGGCAACACGAGGGCTTAACTGTCTCTTACTTTTAATCAGTGAAATTGACCTATCCGTGAGGAGGCGGATATACACAAACAAGACGAGA
>S oerstedii
TAAGGACTTGTATGAATGGCCACACGAGGGTTTAACTGTCTCTTACTTCCAATCAGTGAAATTGACCTATCCGTGAAGAGGCGGATATATATAAATAAGACGAGA
>S ustus
TAAGGACTTGTATGAATGGCCACACGAGGGTTTAACTGTCTCTTACTTCCAATCAGTGAAATTGACCTATCCGTGAAGAGGCGGATATATACAAATAAGACGAGA
>S macrodon
TAAGGACTTGTATGAATGGCCACACGAGGGTTTAACTGTCTCTTACTTCCAATCAGTGAAATTGACCTATCCGTGAAGAGGCGGATATATACAAATAAGACGAGA
>S cassiquiarensis
TAAGGACTTGTATGAATGGCCACACGAGGGTTTAACTGTCTCTTACTTCCAATCAGTGAAATTGACCTATCCGTGAAGAGGCGGATATATACAAATAAGACGAGA
>S boliviensis
TAAGGACTTGTATGAATGGCCACACGAGGGTTTAACTGTCTCTTACTTCTAATCAGTGAAATTGACCTATCCGTGAAGAGGCGGATATATACAAATAAGACGAGA
>S sciureus
TAAGGACTTGTATGAATGGCCACACGAGGGTTTAACTGTCTCTTACTTCTAATCAGTGAAATTGACCTATCCGTGAAGAGGCGGATATATACAAATAAGACGAGA
>A lemurinus
TAGGGACTTGCATGAATGGCCACACGAGGGTTTAACTGTCTCTTACTTTTAATCAGTGAAATTGACCTATCCGTGAAGAGGCGGATATAACTAAATAAGACGAGA
>A griseimembra
TAGGGACTTGCATGAATGGCCACACGAGGGTTTAACTGTCTCTTACTTTTAATCAGTGAAATTGACCTATCCGTGAAGAGGCGGATATAACTAAATAAGACGAGA
>A nancymaae
TAGGGACTTGCATGAATGGCCACACGAGGGTTTAACTGTCTCTTACTTTTAATCAGTGAAATTGACCTATCCGTGAAGAGGCGGATATAACCAAATAAGACGAGA
>A trivirgatus
TAGGGACTTGCATGAATGGCCACACGAGGGTTTAACTGTCTCTTACTTTTAATCAGTGAAATTGACCTATCCGTGAAGAGGCGGATATAGCTAAATAAGACGAGA
>A nigriceps
TAGGGACTTGCATGAATGGCCACACGAGGGTTTAACTGTCTCTTACTTTTAATCAGTGAAATTGACCTATCCGTGAAGAGGCGGATATAGCTAAATAAGACGAGA
>A azarai
TAAGGACTTGTATGAATGGCCACACGAGGGTTTAACTGTCTCTTACTTTTAATCAGTGAAATTGACCTATCCGTGAAGAGGCGGATATAACTAAATAAGACGAGA
>A vociferans
TAGGGACTTGTATGAATGGCCACACGAGGGTTTAACTGTCTCTTACTTTTAATCAGTGAAATTGACCTGTCCGTGAAGAGGCGGATATAACTAAATAAGACGAGA
>C melanocephalus
TAGGGACTTGCATGAATGGCCACACGAGGGTTTAACTGTCTCTTACTTCCAATCAGTGAAATTGACCTATCCGTGAAGAGGCGGATATAAACTAATAAGACGAGA
>C ayresi
TAGGGACTTGCATGAATGGCCACACGAGGGTTTAACTGTCTCTTACTTCCAATCAGTGAAATTGACCTATCCGTGAAGAGGCGGATATACACTAATAAGACGAGA
>C hosomi
TAGGGACTTGCATGAATGGCCACACGAGGGTTTAACTGTCTCTTACTTCCAATCAGTGAAATTGACCTATCCGTGAAGAGGCGGATATACACTAATAAGACGAGA
>C calvus
TAGGGACTCGTATGAATGGCCACACGAGGGTTTAACTGTCTCTTACTTCCAATCAGTGAAATTGACCTATCCGTGAAGAGGCGGATATATACTAATAAGACGAGA
>C chiropotes
TAGGGACTTGTATGAATGGCCACACGAGGGTTTAACTGTCTCTTACTTCCAATCAGTGAAATTGACCTATCCGTGAAGAGGCGGATATACATTAATAAGACGAGA
>C albinasus
TAGGGACTTGTATGAATGGCCACACGAGGGTTTAACTGTCTCTTACTTCCAATCAGTGAAATTGACCTATCCGTGAAGAGGCGGATATATATTAATAAGACGAGA
>C israelita
TAGGGACTTGTATGAATGGCCACACGAGGGTTTAACTGTCTCTTACTTCCAATCAGTGAAATTGACCTATCCGTGAAGAGGCGGATATACATTAATAAGACGAGA
>C nigrifrons
TAGGGACTTGTATGAATGGCCACACGAGGGTTTAACTGTCTCTTACTTTTAATCAGTGAAATTGACCTATCCGTGAAGAGGCGGATATAGCTCAATAAGACGAGA
>C personatus
TAGGGACTTGTATGAATGGCCACACGAGGGTTTAACTGTCTCTTACTTTTAATCAGTGAAATTGACCTATCCGTGAAGAGGCGGATATAGCTCAATAAGACGAGA
>P cinerascens
TAGGGACTTGTATGAACGGCCACACGAGGGTTTAACTGTCTCTTACTTTTAATCAGTGAAATTGACCTATCCGTGAAGAGGCGGATATACTTAAATAAGACGAGA
>P dubius
TAAGGACTTGTATGAACGGCCACACGAGGGTTTAACTGTCTCTTACTTTTAATCAGTGAAATTGACCTATCCGTGAAGAGGCGGATATATTTAAATAAGACGAGA
>P bernhardi
TAAGGACTTGTATGAACGGCCACACGAGGGTTTAACTGTCTCTTACTTTTAATCAGTGAAATTGACCTATCCGTGAAGAGGCGGATATACTTAAATAAGACGAGA
>P caligatus
TAAGGACTTGTATGAACGGCCACACGAGGGTTTAACTGTCTCTTACTTTTAATCAGTGAAATTGACCTATCCGTGAAGAGGCGGATATATTTAAATAAGACGAGA
>P miltoni
TAAGGACTTGTATGAACGGCCACACGAGGGTTTAACTGTCTCTTACTTTTAATCAGTGAAATTGACCTATCCGTGAAGAGGCGGATATACTTAAATAAGACGAGA
>P hoffmannsi
TAAGGACTTGTATGAATGGCCACACGAGGGTTTAACTGTCTCTTACTTTTAATCAGTGAAATTGACCTATCCGTGAAGAGGCGGATATATTTTAATAAGACGAGA
>P grovesi
TAAGGACTTGTATGAACGGCCACACGAGGGTTTAACTGTCTCTTACTTTTAATCAGTGAAATTGACCTATCCGTGAAGAGGCGGATATATTTAAATAAGACGAGA
>P brunneus
TAAGGACTTGTATGAACGGCCACACGAGGGTTTAACTGTCTCTTACTTCTAATCAGTGAAATTGACCTATCCGTGAAGAGGCGGATATATTTAAATAAGACGAGA
>P cupreus
TAAGGACTTGTATGAACGGCCACACGAGGGTTTAACTGTCTCTTACTTTTAATCAGTGAAATTGACCTATCCGTGAAGAGGCGGATATATTTAAATAAGACGAGA
>P donacophilus
TAGGGACTTGTATGAACGGCCACACGAGGGTTTAACTGTCTCTTACTTTCAATCAGTGAAATTGACCTATCCGTGAAGAGGCGGATATACTTAAATAAGACGAGA
>P moloch
TAAGGACTTGTATGAACGGCCACACGAGGGTTTAACTGTCTCTTACTTTTAATCAGTGAAATTGACCTATCCGTGAAGAGGCGGATATATTTAAATAAGACGAGA
>C regulus
TAGGGACTTGTATGAATGGCCACACGAGGGTTTAACTGTCTCTTACTTTTAATCAGTGAAATTGACCTATCCGTGAAGAGGCGGATATACACCAATAAGACGAGA
>C torquatus
TAGGGACTTGTATGAATGGCCACACGAGGGTTTAACTGTCTCTTACTTTTAATCAGTGAAATTGACCTATCCGTGAAGAGGCGGATATACACCAATAAGACGAGA
>C purinus
TAGGGACTTGTATGAATGGCCACACGAGGGTTTAACTGTCTCTTACTTTTAATCAGTGAAATTGACCTATCCGTGAAGAGGCGGGTATACACCAATAAGACGAGA
>C lucifer
TAGGGACTTGTATGAATGGCCACACGAGGGTTTAACTGTCTCTTACTTTTAATCAGTGAAATTGACCTATCCGTGAAGAGGCGGATATGCGCTAATAAGACGAGA
>C lugens
TAGGGACTTGTATGAATGGCCACACGAGGGTTTAACTGTCTCTTACTTTTAATCAGTGAAATTGACCTATCCGTGAAGAGGCGGATATACACTAATAAGACGAGA
>A seniculus
TAAGGACTTGTATGAATGGCCACACGAGGGTTTAACTGTCTTTTACTTCTAATCAGTGAAATTGACCTATCCGTGAAGAGGCGGATATAACTTAATAAGACGAGA
>A guariba
TAAGGACTTGTATGAATGGCCACACGAGGGTTTAACTGTCTTTTACTTCTAATCAGTGAAATTGACCTATCCGTGAAGAGGCGGATATAACTAAATAAGACGAGA
>A palliata
TAAGGACTTGTATGAATGGCCACACGAGGGTTTAACTGTCTTTTACTTCTAATCAGTGAAATTGACCTATCCGTGAAGAGGCGGATATAACTAAATAAGACGAGA
>L lagotricha
TAAGGACTTGTATGAATGGCCACACGAGGGTTTAACTGTCTCTTACTTCTAATCAGTGAAATTGACCTATCCGTGAAGAGGCGGATATAACCAAATAAGACGAGA
>A chamek
TAGGGACTTGTATGAATGGCCACACGAGGGTTTAACTGTCTCTTACTTCTAATCAGTGAAATTGACCTATCCGTGAAGAGGCGGATATAATTAAATAAGACGAGA
>A belzebuth
TAGGGACTTGTATGAATGGCCACACGAGGGTTTAACTGTCTCTTACTTCTAATCAGTGAAATTGACCTATCCGTGAAGAGGCGGATATAATTAAATAAGACGAGA
>A paniscus
TAGGGACTTGTATGAATGGCCACACGAGGGTTTAACTGTCTCTTACTTCCAATCAGTGAAATTGACCTATCCGTGAAGAGGCGGATATAGCTAAATAAGACGAGA
>A merginatus
TAGGGACTTGTATGAATGGCCACACGAGGGTTTAACTGTCTCTTACTTCTAATCAGTGAAATTGACCTATCCGTGAAGAGGCGGATATAATTAAATAAGACGAGA
>A geoffroyi
TAGGGACTTGTATGAATGGCCACACGAGGGTTTAACTGTCTCTTACTTCCAATCAGTGAAATTGACCTATCCGTGAAGAGGCGGATATAACTAAATAAGACGAGA
>C jacchus
TAAGGACTTGTATGAATGGCCACACGAGGGTTTAACTGTCTCTTACTTTTAATCAGTGAAATTGACCTATCCGTGAAGAGGCGGATATGCCTAAATAAGACGAGA
>C penicillata
TAAGGACTTGTATGAATGGCCACACGAGGGTTTAACTGTCTCTTACTTTTAATCAGTGAAATTGACCTATCCGTGAAGAGGCGGATATACCTAAATAAGACGAGA
>C geoffroyi
TAAGGACTTGTATGAATGGCCACACGAGGGTTTAACTGTCTCTTACTTTTAATCAGTGAAATTGACCTATCCGTGAAGAGGCGGATATGCCTAAATAAGACGAGA
>C aurita
TAAGGACTTGTATGAATGGCCACACGAGGGTTCAACTGTCTCTTACTTTTAATCAGTGAAATTGACCTATCCGTGAAGAGGCGGATATGCCCAAATAAGACGAGA
>C kuhlii
TAAGGACTTGTATGAATGGCCACACGAGGGTTTAACTGTCTCTTACTTTTAATCAGTGAAATTGACCTATCCGTGAAGAGGCGGATATGCCTAAATAAGACGAGA
>C pygmaea
TAAGGACTTGTATGAACGGCCACACGAGGGTTTAACTGTCTCTTACTTTTAATCAGTGAAATTGACCTATCCGTGAAGAGGCGGGTATGCCTAAATAAGACGAGA
>L rosalia
TAGGGACTTGTATGAATGGCCACACGAGGGTTTAACTGTCTCTTACTTTTAATCAGTGAAATTGACCTATCCGTGAAGAGGCGGATATACATAAATAAGACGAGA
>L chrysopygus
TAGGGACTTGTATGAATGGCCACACGAGGGTTTAACTGTCTCTTACTTTTAATCAGTGAAATTGACCTATCCGTGAAGAGGCGGATATACATAAATAAGACGAGA
>C goeldii
TAAGGACTTGTATGAATGGCCACACGAGGGGTTAACTGTCTCTTACTTTCAATCAGTGAAATTGACCTGTCCGTGAAGAGGCGGACATAACCTAATAAGACGAGA
>C syrichta
TAAGGACTAGTATGAATGGCCCCACGAGGGTTTTACTGTCTCCTCCCTCCAATCAGTGAAATTGACATCTCCGTGAAGAGGCGGAGATATCTCAATAAGACGAGA
>C bancanus
TAAGGACTAGTATGAATGGCCACACGAGGGTTTTACTGTCTCCTACCTCCAATCAGTGAAATTGACATCTCCGTGAAGAGGCGGAGATACCTCAATAAGACGAGA
>T dentatus
TAAGGACTTGTATGAACGGCCCCACGAGGGTTTAACTGTCTCCTACTTCCAATCAGTGAAATTGACGTCTCCGTGAAGAGGCGGAGATACAATAATAAGACGAGA
>T lariang
TAAGGACTTGTATGAACGGCCCCACGAGGGTTTAACTGTCTCCTACTTCCAATCAGTGAAATTGACATCTCCGTGAAGAGGCGGAGATACAATAATAAGACGAGA
>T wallacei
TAAGGACTTGTATGAACGGCCCCACGAGGGTTTAACTGTCTCCTACTTCCAATCAGTGAAATTGACATCTCCGTGAAGAGGCGGAGATACAGTAATAAGACGAGA
>E rufus
TTAGGACTTGAATGAAAGGCCACACGAGGGTTAAACTGTCTCATGCTCCCAATCAGTGAAATTGACCTTCCCGTGAAGAGGCGGGAATACAATAATAAGACGAGA
>E rubriventer
TTAGGACTTGAATGAAAGGCCACACGAGGGTTAAACTGTCTCACGCTCCCAATCAGTGAAATTGACCTTCCCGTGAAGAGGCGGGAATGCAACAATAAGACGAGA
>E mongoz
TTAGGACTTGAATGAAGGGCCACACGAGGGTTAAACTGTCTCAAGCTCCCAATCAGTGAAATTGACCTTCCCGTGAAGAGGCGGGAATGCAATAATAAGACGAGA
>E fulvus
TTAGGACTTGAATGAAAGGCCACACGAGGGTTAAACTGTCTCATGCCCCCAATCAGTGAAATTGACCTTCCCGTGAAGAGGCGGGAATACAACAATAAGACGAGA
>E macaco
TTAGGACTTGAATGAAGGGCCACACGAGGGTTAAACTGTCTCATGCTCCCAATCAGTGAAATTGACCTTCCCGTGAAGAGGCGGGAATACAACAATAAGACGAGA
>E coronatus
TTAGGACTTGAATGAAAGGCCACACGAGGGTTAAACTGTCTCATGCCCCCAATCAGTGAAATTGACCTTCCCGTGAAGAGGCGGGAATGCAGTAATAAGACGAGA
>L catta
TAAGGACTTGAATGAAAGGCCACACGAGGGTTAAACTGTCTCCTGCCCTTAATCAGTGAAATTGACCTTCCCGTGAAGAGGCGGGAATACAGCAACAAGACGAGA
>H griseus
TAAGGACTTGAATGAAAGGCCACACGAGGGTTAAACTGTCTCCTGCTCTCAATCAGTGAAATTGACCTTCCCGTGAAGAGGCGGGAATATAATAACAAGACGAGA
>P simus
TAAGGACTTGAATGAAAGGCCACACGAGGGTTAAACTGTCTCCTGTTCTCAATCAGTGAAATTGACCTTCCCGTGAAGAGGCGGGAATATAATAACAAGACGAGA
>V variegata
TAAGGACTAGAATGAAAGGCCACACGAGGGTTAAACTGTCTCTTGCTCTCAATCAGTGAAATTGACCTTCCCGTGAAGAGGCGGGAATATAATAATAAGACGAGA
>D madagascarensis
TAAGGACTCGAATGAACGACCACACGAGGGTTTAACTGTCTCTTATCTCCAATCAGTGAAATTGACCTTCCCGTGAAGAGGCGGGAATACAACAATAAGACGAGA
>P diadema
TAAGGACTCGAATGAATGGCCAAACGAGGGTTAAACTGTCTCTTACTTTAGATCAGTGAAATTGACCTCCCCGTGAAAAGGCGGGGATATAACAATAAGACGAGA
>P verreauxi
TAAGGACTCGAATGAATGGCCAAACGAGGGTTAAACTGTCTCTTACTTTAAATCAGTGAAATTGACCTCCCCGTGAAAAGGCGGGGATGTAACAATAAGACGAGA
>P tattersalli
TAAGGACTCGAATGAATGGCCAAACGAGGGTTAAACTGTCTCTTACTTTAGATCAGTGAAATTGACTTCCCCGTGAAGAGGCGGGGATACAACAATAAGACGAGA
>P coquereli
TAAGGACTCGAATGAATGGCCAAACGAGGGTTAAACTGTCTCTTACTTTAGATCAGTGAAATTGACTTCCCCGTGAAGAGGCGGGGATACAACAATAAGACGAGA
>P edwardsi
TAAGGACTCGAATGAATGGCCAAACGAGGGTTAAACTGTCTCTTACTTTAGATCAGTGAAATTGACCTCCCCGTGAAAAGGCGGGGATGTAACAATAAGACGAGA
>A laniger
TAAGGACTCGAATGAATGGCCAAACGAGGGTTTAACTGTCTCTTACTTTTAATCAGTGAAATTGACCTCCCCGTGAAGAGGCGGGGATAAACCAATAAGACGAGA
>I indri
TAAGGACTCGAATGAACGGCTACACGAGGGTTTAACTGTCTCTTACTTTTAATCAGTGAAATTGACCTCCCCGTGAAGAGGCGGGGATGATATAATAAGACGAGA
>M edwardsi
TAAGGACTAGAATGAAAGGCCACACGAGGGTCCAACTGTCTCCTACTCTCAATCAGTGAAATTGACCTTCCCGTGAAGAGGCGGGAATATAATAATAAGACGAGA
>L ruficaudatus
TAAGGGCTAGAATGAACGGCCACACGAGGGTTAAACTGTCTCTTACTTTCAATCAGTGAAATTGACCTTCCCGTGAAGAGGCGGGAATATATCAATAAGACGAGA
>L aeeclis
TAAGGACTAGAATGAATGGCCACACGAGGGTTAAACTGTCTCTTACTTTCAATCAGTGAAATTGACCTTCCCGTGAAGAGGCGGGAATATATTAATAAGACGAGA
>L septentrionalis
TAGGGACTAGAATGAACGGCCACACGAGGGTTAAACTGTCTCTTACTTTCAATCAGTGAAATTGACCTTCCCGTGAAGAGGCGGGAATCTATTAATAAGACGAGA
>L randrianasoloi
TAAGGACTGGAATGAACGGCCACACGAGGGTTAAACTGTCTCTTACTTTCAATCAGTGAAATTGACCTTCCCGTGAAGAGGCGGGAATATATCAATAAGACGAGA
>L hubbardorum
TAAGGACTAGAATGAACGGCCACACGAGGGTTAAACTGTCTCTTACTTTCAATCAGTGAAATTGACCTTCCCGTGAAGAGGCGGGAATATATCAATAAGACGAGA
>L leucopus
TAAGGACTAGAATGAATGGCCACACGAGGGTTAAACTGTCTCTTACTTTTAATCAGTGAAATTGACCTTCCCGTGAAGAGGCGGGAATATATCAATAAGACGAGA
>L petteri
TAAGGACTAGAATGAATGGCCACACGAGGGTTAAACTGTCTCTTACTTTTAATCAGTGAAATTGACCTTCCCGTGAAGAGGCGGGAATATATCAATAAGACGAGA
>L edwardsi
TAAGGACTAGAATGAACGGCCACACGAGGGTTAAACTGTCTCTTACTTCCAATCAGTGAAATTGACCTTCCCGTGAAGAGGCGGGAATATACCAATAAGACGAGA
>L grewcockorum
TAAGGACTAGAATGAACGGCCACACGAGGGTTAAACTGTCTCTTACTTTCAATCAGTGAAATTGACCTTCCCGTGAAGAGGCGGGAATATACCAATAAGACGAGA
>L dorsalis
TAAGGACTAGAATGAACGGCCACACGAGGGTTAAACTGTCTCTTACTTTCAATCAGTGAAATTGACCTTCCCGTGAAGAGGCGGGAATATACTAATAAGACGAGA
>L mittermeieri
TAAGGACTAGAATGAACGGCCACACGAGGGTTAAACTGTCTCTTACTTTCAATCAGTGAAATTGACCTTCCCGTGAAGAGGCGGGAATATACTAATAAGACGAGA
>L jamesorum
TAAGGACTAGAATGAACGGCCACACGAGGGTTAAACTGTCTCCTACTTTCAATCAGTGAAATTGACCTCCCCGTGAAGAGGCGGGAATATCCTAATAAGACGAGA
>L tymerlachsoni
TAAGGACTAGAATGAACGGCCACACGAGGGTTGAACTGTCTCTTACTTTCAATCAGTGAAATTGACCTTCCCGTGAAGAGGCGGGAATATACTAATAAGACGAGA
>L ahmansonorum
TAAGGACTAGAATGAATGGCCACACGAGGGTTGAACTGTCTCTTACTTTCAATCAGTGAAATTGACCTTCCCGTGAAGAGGCGGGAATACACTAATAAGACGAGA
>L betsileo
TAAGGACTAGAATGAACGGCCACACGAGGGTTAAACTGTCTCCTACTTTCAATCAGTGAAATTGACCTCCCCGTGAAGAGGCGGGAATATCCTAATAAGACGAGA
>L milanoii
TAAGGACTAGAATGAACGGCCACACGAGGGTTGAACTGTCTCTTACTTTCAATCAGTGAAATTGACCTTCCCGTGAAGAGGCGGGAATATACTAATAAGACGAGA
>L ankaranensis
TAAGGACTAGAATGAACGGCCACACGAGGGTTGAACTGTCTCTTACTTTCAATCAGTGAAATTGACCTTCCCGTGAAGAGGCGGGAATATACTAATAAGACGAGA
>L microdon
TAAGGACTAGAATGAAAGGCCACACGAGGGTTAAACTGTCTCTTACTTTCAATCAGTGAAATTGACCTTCCCGTGAAGAGGCGGGAATACACCAATAAGACGAGA
>L otto
TAAGGACTAGAATGAACGGCCACACGAGGGTTAAACTGTCTCTTACTTTCAATCAGTGAAATTGACCTTCCCGTGAAGAGGCGGGAATATACCAATAAGACGAGA
>L fleuretae
TAAGGACTAGAATGAACGGCCACACGAGGGTTAAACTGTCTCCTACTTTCAATCAGTGAAATTGACCTCCCCGTGAAGAGGCGGGGATATCCTAATAAGACGAGA
>L scottorum
TAAGGACTAGAATGAATGGCCACACGAGGGTTAAACTGTCTCCTACTTTTAATCAGTGAAATTGACCTTCCCGTGAAGAGGCGGGAATATCCTAATAAGACGAGA
>L sahamalazensis
TAAGGGCTAGAATGAATGGCCACACGAGGGTTGAACTGTCTCTTACTTTCAATCAGTGAAATTGACCTTCCCGTGAAGAGGCGGGGATATACTAATAAGACGAGA
>L hollandorum
TAAGGACTAGAATGAATGGCCACACGAGGGTTAAACTGTCTCCTACTTTTAATCAGTGAAATTGACCTTCCCGTGAAGAGGCGGGAATATCCCAATAAGACGAGA
>L seali
TAAGGACTAGAATGAACGGCCACACGAGGGTTAAACTGTCTCCTACTTTTAATCAGTGAAATTGACCTTCCCGTGAAGAGGCGGGAATATCCTAATAAGACGAGA
>M berthae
TAAGGACTTGAATGAATGGCTACACGAGGGTTCAACTGTCTCTTACTTTTAATCAGTGAAATTGACCTTCCCGTGAAGAGGCGGGAATAAATCAATAAGACGAGA
>M ravelobensis
TAAGGACTTGAATGAATGGCTACACGAGGGTTCAACTGTCTCTTACTTTTAATCAGTGAAATTGACCTTCCCGTGAAGAGGCGGGAATATATCAATAAGACGAGA
>M rufus
TAGGGACTTGAATGAATGGCTACACGAGGGTTCAACTGTCTCTTACTTTTAATCAGTGAAATTGACCTTCCCGTGAAGAGGCGGGAATAAATCAATAAGACGAGA
>M griseorufus
TAAGGACTTGAATGAATGGCTACACGAGGGTTCAACTGTCTCTTACTTTTAATCAGTGAAATTGACTTTCCCGTGAAGAGGCGGGAATACATTAATAAGACGAGA
>M tanosi
TAAGGACTTGAATGAATGGCTACACGAGGGTTCAACTGTCTCTTACTTTTAATCAGTGAAATTGACCTTCCCGTGAAGAGGCGGGAATAAATCAATAAGACGAGA
>M mamiratra
TAAGGACTTGAATGAATGGCTACACGAGGGTTCAACTGTCTCTTACTTTTAATCAGTGAAATTGACCTTCCCGTGAAGAGGCGGGAATATACTAATAAGACGAGA
>M margotmarshae
TAAGGACTTGAATGAATGGCTACACGAGGGTTCAACTGTCTCTTACTTTTAATCAGTGAAATTGACCTTCCCGTGAAGAGGCGGGAATATATTAATAAGACGAGA
>M simmonsi
TAAGGACTTGAATGAATGGCTGCACGAGGGTTCAACTGTCTCTTACTTTTAATCAGTGAAATTGACCTTCCCGTGAAGAGGCGGGAATAAATCAATAAGACGAGA
>M arnholdi
TAAGGACTTGAATGAATGGCTACACGAGGGTTCAACTGTCTCTTACTTTTAATCAGTGAAATTGACCTTCCCGTGAAGAGGCGGGAATAAATTAATAAGACGAGA
>M sambiranensis
TAAGGACTTGAATGAATGGCTACACGAGGGTTCGACTGTCTCTTACTTTTAATCAGTGAAATTGACCTTCCCGTGAAGAGGCGGGAATAAATTAATAAGACGAGA
>M myoxinus
TAAGGACTTGAATGAATGGCCACACGAGGGTTCAACTGTCTCTTACTTTTAATCAGTGAAATTGACCTTCCCGTGAAGAGGCGGGAATAAATCAATAAGACGAGA
>M lehilahytsara
TAAGGACTTGAATGAATGGCTACACGAGGGTTCAACTGTCTCTTACTTTAAATCAGTGAAATTGACTTTCCCGTGAAGAGGCGGGAATAAACCAATAAGACGAGA
>M danfossi
TAAGGACTTGAATGAATGGCTACACGAGGGTTCAACTGTCTCTTACTTTTAATCAGTGAAATTGACCTTCCCGTGAAGAGGCGGGAATACATCAATAAGACGAGA
>M jollyae
TAAGGACTTGAATGAATGGCTACACGAGGGTTCAACTGTCTCTTACTTTTAATCAGTGAAATTGACCTTCCCGTGAAGAGGCGGGAATACGCTAATAAGACGAGA
>M mittermeieri
TAAGGACTTGAATGAATGGCTACACGAGGGTTCAACTGTCTCTTACTTTTAATCAGTGAAATTGACCTTCCCGTGAAGAGGCGGGAATAAATCAATAAGACGAGA
>M tavaratra
TAAGGACTTGAATGAATGGCTATACGAGGGTTCAACTGTCTCTTACTTTTAATCAGTGAAATTGACCTTCCCGTGAAGAGGCGGGAATACAACAATAAGACGAGA
>M bongolavensis
TAAGGACTTGAATGAATGGCTACACGAGGGTTCAACTGTCTCTTACTTTTAATCGGTGAAATTGACCTTCCCGTGAAGAGGCGGGAATATATCAATAAGACGAGA
>M murinus
TAAGGACTTGAATGAATGGCTACACGAGGGTTCAACTGTCTCTTACTTTTAATCAGTGAAATTGACCTTCCCGTGAAGAGGCGGGAATATACTAATAAGACGAGA
>C major
TAAGGACTTGAATGAATGGCAACACGAGGGTCCAGCTGTCTCTTACTTTCAATCAGTGAAATTGACCTCCCCGTGAAGAGGCGAGGATATTACAATAAGACGAGA
>C crossleyi
TAAGGACTTGAATGAATGGCAACACGAGGGTTTAACTGTCTCTTACTTTCAATCAGTGAAATTGACCTTCCCGTGAAGAGGCGAGGATATTATAATAAGACGAGA
>C medius
TAAGGACTTGAATGAATGGCAACACGAGGGTTCAGCTGTCTCTTACTTTCAATCAGTGAAATTGACCTCCCCGTGAAGAGGCGAGGATACTACAATAAGACGAGA
>C sibreei
TAAGGACTTGAATGAATGGCAACACGAGGGTTTAACTGTCTCTTACTTTTAATCAGTGAAATTGACCTCCCCGTGAAGAGGCGAGGATTTAACAATAAGACGAGA
>M zaza
TAAGGACTTGAATGAATGGCTACACGAAGGTTCAACTGTCTCTTACTTTCAGTCAGTGAAATTGACCTTCCCGTGAAGAGGCGGGGATATAATAATAAGACGAGA
>M coquereli
TAAGGACTTGAATGAATGGCTACACGAAGGTTCAACTGTCTCTTACTTTCAGTCAGTGAAATTGACCTTCCCGTGAAGAGGCGGGGATATAATAATAAGACGAGA
>P electromontis
TAGGGACTCGAATGAATGGCTCCACGAGGGTTTAACTGTCTTTTATTTCCAATCAGTGAAATTGACCTTTCCGTGAAGAGGCGGAAATGTAAAAACAAGACGAGA
>P parienti
TAGGGACTCGAATGAATGGCTCCACGAGGGTTTAACTGTCTTTTATTTCTAATCAGTGAAATTGACCTCTCCGTGAAGAGGCGGAGATATAAAAACAAGACGAGA
>P pallescens
TAGGGACTGGAATGAATGGCTCCACGAGGGTTTAACTGTCTTTTATTTCCAATCAGTGAAATTGACCTCTCCGTGAAGAGGCGGAAATGTAAAAACAAGACGAGA
>N coucang
TGAGGACTTGAATGAATGGCCACACGAGGGTTTAACTGTCTCTTACTTATAATCAGTGAAATTGACCTCTTCGTGAAGAGGCGAAGATACCTAAATAAGACAAGA
>N bengalensis
TGAGGACTTGAATGAATGGCCACACGAGGGTTTAACTGTCTCTTACTTATAATCAGTGAAATTGACCTCTTCGTGAGGAGGCGAAGATACCTAAATAAGACGAGA
>N javanicus
TGAGGACTTGAATGAATGGCCACACGAGGGTTTAACTGTCTCTTACTTATAATCAGTGAAATTGACCTCTTCGTGAGGAGGCGAAGATATCTAAATAAGACGAGA
>N menagensis
TGAGGACTTGAATGAACGGCCACACGAGGGTTTAACTGTCTCTTACTTATAATCAGTGAAATTGACCTCTTCGTGAGGAGGCGAAGATACCTAAATAAGACGAGA
>N pygmaeus
TGAGGACTTGAATGAACGGCCACACGAGGGTTTAACTGTCTCTTACTTACAATCAGTGAAATTGACCTCTTCGTGAAGAGGCGAAGATATCTAAATAAGACGAGA
>L tardigradus
TGAGGACTTGAATGAATGGCCACACGAGGGTTTAACTGTCTCTTACTTACAATCAGTGAAATTGACCTCTTCGTGAAGAGGCGAAGATAAACAAATAAGACGAGA
>L lydekkerianus
TGAGGACTTGAATGAATGGCCACACGAGGGTTTAACTGTCTCTTACTTACAATCAGTGAAATTGACCTCTTCGTGAAGAGGCGAAGATAAACAAATAAGACGAGA
>P potto
TAAGGACTTGAATGAATGGCCACACGAGGGTTCAACTGTCTCTTACTTACAATCAGTGAAATTGACCTCTTCGTGAAGAGGCGAAGATGTACTAGCAAGACGAGA
>G moholi
GAGGACTAGAATGAACGGCCACACGAGGGTTTTTACTGTCTCTTACTTATAATCAGTGAAATTGACCTCTTCGTGAAGAGGCGAAGATAAACAAATAAGACGAGA
>G senegalensis
TGAGGACTAGAATGAACGGCCACACGAGGGTTTTACTGTCTCTTACTTATAATCAGTGAAATTGACCTCTTCGTGAAGAGGCGAAGATAAGCAAATAAGACGAGA
>G demidovii
TGAGGACTAGAATGAATGGCCACACGAGGGTTTAACTGTCTCCTACTTATAATCAGTGAAATTGACCTCTTCGTGAAGAGGCGAAGATAAACCAATAAGACGAGA
>O crassicaudatus
TGAGGACTAGAATGAATGGCCACACGAGGGTTTAACTGTCTCTTACTTATAATCAGTGAAATTGACCTCTTCGTGAAGAGGCGAAGATGTACGAATAAGACGAGA
>O garnettii
TGAGGACTAGAATGAATGGCCACACGAGGGTTTAACTGTCTCTTACTTATAATCAGTGAAATTGACCTCTTCGTGAAGAGGCGAAGATGTACGAATAAGACGAGA

## Sheet: S3_MSA_humanin_mamm
>H sapiens
xGPVwMAPRGFSCLLLLTSEIDLPVKrRAwHSKTr
>P troglodytes
xGLVwMAPRGFSCLLLSTSEIDLPVKrRAxHSKTr
>P paniscus
xGLVwMAPRGFSCLLLSTSEIDLPVKrRAxHSKTr
>G gorilla
xGLVwMAPRGFSCLLLLTSEIDLPVKrRTxHNKTr
>P abelii
wGLVwMAPRGFDCLLLLTSEIDLPVKrRAxHNKTr
>S syndactylus
WGLVwMAPRGFSCLLLSTSEIDLPVKrRAxYDKTr
>H leuconedys
WGLVwMAPRGFSCLLLLTSEIDLPVKrRAwPNKTr
>N leucogenys
WGLVwMAPRGFSCLLLTTSEIDLPVKrRAxPNKTr
>N siki
WGLVwMAPRGFSCLLLTTSEIDLPVKrRAxPNKTr
>H muelleri
WGLVwMAPRGFSCLLLSTSEIDLSVKrRTxPNKTr
>H lar
WGLVwMAPRGFSCLLLSTSEIDLSVKrRTxPNKTr
>H klossi
WGLVwMAPRGFSCLLLSTSEIDLSVKrRTxPNKTr
>H moloch
WGLVwMAPRGFSCLLLSTSEIDLSVKrRTxPNKTr
>H agilis
WGLVwTAPRGFSCLLLSTSEIDLSVKrRTxPNKTr
>H pileatus
WGLVwMAPRGSSCLLLSTSEIDLSVKrRTxPNKTr
>M mulatta
WGLAwKAPRGFNCLLLLTSEIDLPAKrRAxNNKTr
>M fascicularis
xGLAwKAPRGFNCLLLLTSEIDLPVKrRTxNNKTr
>M nemestrina
xGLAwKAPRGFNCLLLSTSEIDLPVKrRAxNNKTr
>R roxellana
xGLVwMATRGFNCLLLSTSEIDLPVKrRAYNNKTr
>R bieti
xGLVwMATRGFNCLLLPTSEIDLPVKrRAYDNKTr
>M sphinx
xGLAwMASRGFNCLLLLTSEIDLSVKrRMxYNKTr
>C atys
xGLAwMASRGFNCLLLLTSEIDLSVKrRMxYNKTr
>T gelada
xGLAwMATRGFNCLLLLTSEIDLSVKrRMxNNKTr
>T francoisi
xGLAwMATRGFNCLLLPTSEIDLSVKrRTxNNKTr
>C sabaeus
xGLAwMASRGFNCLLLSTSEIDLSVKrRTwINKTr
>S apella
xGLVwTATRGFNCLLLLISEIDLSVKrRMCMNKTr
>S boliviensis
xGLVwMATRGFNCLLLLISEIDLSVKrRMYTNKTr
>A nancymaae
xGLAwMATRGFNCLLLLISEIDLSVKrRMxPNKTr
>A seniculus
xGLVwMATRGFNCLLLLISEIDLSVKrRixLNKTr
>C jacchus
xGLVwMATRGFNCLLLLISEIDLSVKrRMCLNKTr
>C syrichta
xGLVwMAPRGFYCLLPPISEIDISVKrRrYLNKTr
>P coquereli
xGLEwMAKRGLNCLLLxISEIDFPVKrRGYNNKTr
>M murinus
xGLEwMATRGFNCLLLLISEIDLPVKrREYTNKTr
>P parienti
xGLEwMAPRGFNCLLFLISEIDLSVKrRrYKNKTr
>O garnettii
wGLEwMATRGFNCLLLMISEIDLFVKrRrCTNKTr
>T minor
xGLVwMATRGFNCLLLSISEIDLPVKrRGCPNKTr
>N galili
xGLAwKArRGFNCLLLPISEIDLPVKrRVxTNKTr
>G surdaster
xGLVwMArRGFNCLLFSISEIDLPVKrLExNNKTr
>A niloticus
xGLAwMAKRGFNCLLFPISEIDLPVKrLExQNKTr
>R norvegicus
xGLAwMAKRGFNCLLLSISEIDLPVKrLESPNKTr
>P leucopus
xGLEwMAxRGFNCLLFPISEIDLPVKrRExKNKTr
>M auratus
xGLVwKAKRGFNCLLFPISEIDLPVKrRGYNNKTr
>C griseus
xGLEwMAKRGFNCLLFPISEIDLPVKrLExPNKTr
>P maniculatus
xGLEwMAxRGFNCLLFPISEIDLPVKrREwKNKTr
>M ochrogaster
WGLEwMASRGFNCLLPLISEIDLPVKrRGYHNKTr
>M musculus
xGLAwTAKRGSNCLLSLISEIDLSVKrLKYNNKTr
>M caroli
xGLAwMAxRGFNCLLSLISEINLSVKrLKYNNKTr
>M pahari
xGLAwTAKRGSNCLLSLISEIDLSVKrLKYNNKTr
>M coucha
xGLVwTAKRGSNCLLFLISEIDLPVKrLELLNKTr
>M unguiculatus
xGLEwTAKRGFNCLLFFIRETDLPVKrREYYNxTr
>J jaculus
IrDLYEWQTrVYCLLLPISEIDLPVKrLEYNNKTr
>A amphibius
WGLEwMASRGFNCLLLPISEIDLPVKrRECYNKTr
>C canadensis
xGLVwTAwRGFICLLLPISEIDLPVKrREwKNKTr
>C fiber
xGLVwTAwRGFICLLLPISEIDLPVKrRExTNKTr
>I tridecemlineatus
xGLVwMAwRGFNCLLLLISEIDLPVKrREFYNKTr
>U parryii
xGLAwMAwRrFNCLLLLISEIDLPVrrREFYNKTr
>M marmota
xGLAwMAxRGFNCLLLLISEIDLPVKrREFPNKTr
>M monax
xGLVwMAwRGFNCLLLLISEIDLPVKrREFPNKTr
>C porcellus
xGLVwMArRGFICLLLYVSEIDLPVKKRExYNKTr
>O degus
xGLVwTAwRGFNCLLLMVCEIDLLVKrRExKNKTr
>H glaber
xGLVwMAKRrFFCLLLSVSEIDFPVKrRGxQNKTK
>O cuniculus
WGLAwMATRGLNCLFLPISEIDLPVKrRGxNNKTr
>O curzoniae
xGLVwTATRGLNCLPPQISEIDLPVKrRGxHNKTr
>B acutorostrata
xGLVwMATRGFYCLLLLISEIDLPVKrRGxQNKTr
>B musculus
xGLVwTATRGFYCLLLLISEIDLPVKrRGxQNKTr
>L vexillifer
xGLVwMATRGFYCLLLLISEIDLPVKrRExYNKTr
>D leucas
xGLVwMATRGFYCLLLLISEIDLPVKrRGxYNKTr
>N asiaeorientalis
xGLVwMATRGFYCLLLLISEIDLPVKrRGxxNKTr
>M monoceros
xGLVwMATRGFYCLLLLISEIDLPVKrRGxYNKTr
>P sinus
xGLVwMATRGFYCLLLLISEIDLPVKrRGxxNKTr
>O orca
xGLVwMATRGFYCLLLPISEIDLPVKrRGxHNKTr
>L obliquidens
xGLVwMATRrFYCLLLLISEIDLPVKrRGxHNKTr
>G melas
xGLVwMATRGFYCLLLLISEIDLPVKrRGxHNKTr
>T truncatus
xGLVwMATRGFYCLLLLISEIDLPVKrRGxCNKTr
>S chinensis
xGLVwMATRGFYCLLLLISEIDLPVKrRGxYNKTr
>S scrofa
xGLVwMATRGFYCLLLPISEIDLPVKrRExKNKTr
>B taurus
xGLVwMAARGFYCLLLPISEIDLPVKrRECTNKTr
>B mutus
xGLVwMATRGFYCLLLPISEIDLPVKrRECMNKTr
>B bubalis
xGLVwMATRGFYCLLLPISEIDLPVKrRECTNKTr
>B grunniens
xGLVwMATRGFYCLLLPISEIDLPVKrRECMNKTr
>C hircus
xGLVwTATRGFYCLLLPISEIDLPVKrREwINKTr
>O aries
xGLVwMATRGFYCLLLPISEIDLPVKrRGxINKTr
>O dammah
xGLVwMATRGFYCLLLPISEIDLPVKrRGwTNKTr
>M muntjak
xGLVwTATRGFYCLSLLISEIDLPVKrREYINKTr
>M reevesi
xGLVwMATRGFYCLLLPISEIDLPVKrREYINKTr
>O virginianus
xGLVwMAKRGFYCLLLPISEIDLPVKrREYHNKTr
>C ferus
xGLVwTATRGFYCLLLPISEIDLPVQrRGYTNKTr
>C dromedarius
xGLVwMATRGFYCLLLPISEIDLPVQrRGYTNKTr
>C simum
xGPVwMATRGFYCLLLSISEIDLPVKrRExHNKTr
>E caballus
xGLVwMATRGFYCLLLPISEIDLPVKrRExLNKTr
>E asinus
xGLVwMATRGFYCLLLPISEIDLPVKrRExSNKTr
>H hyaena
xGLVwMATRGFNCLLLPISEIDLPVKrREYNNKTr
>S suricatta
xGLVwTATRGFNCLLLLIREIDLPVKrRKxNNKTr
>P pardus
xGLVwMATRGLYCLLLPIREIDLPVKrREYNNKTr
>A jubatus
xGLVwTATRGLYCLLLPIREIDLPVKrREYNNKTr
>Ly canadensis
xGLVwMATRGLYCLLLPIREIDLPVKrREYNNKTr
>P yagouaroundi
xGLVwTATRGLYCLLLPIREIDLPVKrREYNNKTr
>F catus
xGLVwTATRGLYCLLLPIREIDLPVKrREYNNKTr
>E lutris
xGLVwTATRGFNCLLLPISEIDLPVKrRExTNKTr
>G gulo
xGLVwTATRGFNCLLLPIGEIDLPVKrRGxTNKTr
>M putorius
xGLVwMATRGFNCLLLPISEIDLPVKrREYTNKTr
>M erminea
xGLVwMATRGFNCLLLPISEIDLPVKrREYTNKTr
>C lupus
xGLVwMATRGFNCLLLPISEIDLPVKrREYHNKTr
>V vulpes
xGLVwMATRGFNCLLLPISEIDLPVKrREYYNKTr
>V lagopus
xGLVwMATRGFNCLLLPIREIDLPVKrREYHNKTr
>U arctos
xGLVwKATRGFNCLLLPISEIDLPVKrRExNNKTr
>U maritimus
xGLVwKATRGFNCLLLPISEIDLPVKrRExNNKTr
>A melanoleuca
xGLVwTATRGFNCLLLPISEIDLPVKrRGxDNKTr
>C ursinus
xGLVwMATRGFYCLLLPISEIDLPVKrRExNNKTr
>Z californianus
wGLVwMATRGFYCLLLLISEIDLPVKrRExHNKTr
>E jubatus
xGLVwMATRGFYCLLLPISEIDLPVQrRExHNKTr
>N schauinslandi
LGLVwMATRGFNCLLLPISEIDLPVKrRExNNKTr
>P vitulina
xGLVwTATRGFNCLLLPISEIDLPVKrRExNNKTr
>M leonina
LGLVwMATRGFNCLLLPISEIDLPVKrRExNNKTr
>H grypus
xGLVwTATRGFNCLLLPISEIDLPVKrRExNNKTr
>M javanica
xGLVwTArRGFYCLSSVTSEIDLPVKrRExYNKTr
>P alecto
xGLVwMATRGFYCLLLPISEIDPPVKrREYTNKTr
>P vampyrus
xGLVwTATRGFYCLLLPISEIDPPVKrREYVNKTr
>P giganteus
xGLVwTATRGFYCLLLPISEIDPPVKrREYMNKTr
>R aegypticus
xGLVwMATRGFYCLLLPISEIDLPVKrREFTNKTr
>R ferrumequinum
xGLVwMATRGFYCLLLPISEIDLPVKrRExYNKTr
>H armiger
xGLVwMATRGFYCLLLPISEIDLPVKrREYPNKTr
>D rotundus
xGLVwMATRGFHCLFLPIREIDLPVKrRGCHDKTr
>A jamaicensis
xGLVwMATRGFYCLFLPISEIAFPVKrREYTNKTr
>M fuliginosus
xGLVwMATRGFNCLLLLISEIDLPVKrREYSNKTr
>M myotis
xGLVwMAQRGFYCLLLLISEIDLPVKrRExKNKTr
>E fuscus
xGLVwTASREFCCLLLxISEIDTPVKrRGwKNKTr
>M molossus
xGLVwMATRGFYCLLLLINEIDLPVKrRExTNKTr
>P kuhlii
xGLVwMASRGFCCLLLRISEIDIPVKrRExENKTr
>S araneus
xGLVwMATRGFNCLLFLISEIDLSVKrRKxSNKTr
>C cristata
xGLVwMATRGFNCLLLPISEIDLPVKrRGxKNKTr
>E europaeus
xGLAwMASRELNCLLTxISEIDFPVKrREYYNKTr
>T occidentalis
xGLVwMATRGFNCLLLPISEIDLPVKrRExxNKTr
>D novemcinctus
xGPVwMAKRGFHCLLFPISKIDLPVKrRExSYKTr
>C didactylus
xGLAwKAxRGFYCLLLPISEIDLPVKrQGxTYKTr
>E edwardii
wGLVwMArREFNCLLSPISEIDLPVKrQExFYKTr
>C asiatica
xGLVwMATRGFNCLLSLISEIDLPVKrRExMYKTr
>E telfairi
xGLVwMATRGFNCLLLLISEIDLPVKrRGLEHKTr
>T manatus
xGLVwMATRESNCLFLPISEIDLPVKrRGxSYKTr
>L africana
xGLVwTATRGFNCLFPLINEIDLLVKrRExTYKTr
>O afer
xGLAwMATREFNCLLLFISEIDLPVKrRVCNYKTr
>T vulpecula
xrLVwMAxRGFNCLLSLISEIDLPVQrREYPYKTr
>S harrisii
WGLVwMAPRGFNCLLLPISEIDLPVQrRGxLYKTr
>M domestica
xrLVwMAKRGFNCLFFSINEIDLPVQrRVxLYKTr
>V ursinus
xGLAwMAxRGFDCLLFLISEIDLPVQrREYrYKTr
>P cinereus
xGLVwMASRGPNCLLFPISEIDLPVQrRExYYKTr
>T aculeatus
xrLAwTAKRKSNCLLLSISEIALPVQrRGxEHKTr
>O anatinus
xrLVwMArRKSNCLLLPISEIALPVQrRGxHHKTr

## Sheet: S4_MSAbase_humanin_mamm
>H	sapiens	T	A	G	G	G	A	C	C	T	G	T	A	T	G	A	A	T	G	G	C	T	C	C	A	C	G	A	G	G	G	T	T	C	A	G	C	T	G	T	C	T	C	T	T	A	C	T	T
>P	troglodytes	T	A	G	G	G	A	C	T	T	G	T	A	T	G	A	A	T	G	G	C	T	C	C	A	C	G	A	G	G	G	T	T	C	A	G	C	T	G	T	C	T	C	T	T	A	C	T	T
>P	paniscus	T	A	G	G	G	A	C	T	T	G	T	A	T	G	A	A	T	G	G	C	T	C	C	A	C	G	A	G	G	G	T	T	T	A	G	C	T	G	T	C	T	C	T	T	A	C	T	T
>G	gorilla	T	A	G	G	G	A	C	T	C	G	T	A	T	G	A	A	T	G	G	C	T	C	C	A	C	G	A	G	G	G	T	T	C	A	G	C	T	G	T	C	T	C	T	T	A	C	T	T
>P	abelii	T	G	A	G	G	A	C	T	T	G	T	A	T	G	A	A	T	G	G	C	T	C	C	A	C	G	A	G	G	G	T	T	C	G	A	C	T	G	T	C	T	C	T	T	A	C	T	T
>S	syndactylus	T	G	G	G	G	A	C	T	T	G	T	A	T	G	A	A	T	G	G	C	T	C	C	A	C	G	A	G	G	G	T	T	C	A	G	C	T	G	T	C	T	C	T	T	A	C	T	T
>H	leuconedys	T	G	G	G	G	A	C	T	T	G	T	A	T	G	A	A	T	G	G	C	T	C	C	A	C	G	A	G	G	G	T	T	C	A	G	C	T	G	T	C	T	C	T	T	A	C	T	T
>N	leucogenys	T	G	G	G	G	A	C	T	T	G	T	A	T	G	A	A	T	G	G	C	T	C	C	A	C	G	A	G	G	G	T	T	C	A	G	C	T	G	T	C	T	C	T	T	A	C	T	T
>N	siki	T	G	G	G	G	A	C	T	T	G	T	A	T	G	A	A	T	G	G	C	T	C	C	A	C	G	A	G	G	G	T	T	C	A	G	C	T	G	T	C	T	C	T	T	A	C	T	T
>H	muelleri	T	G	G	G	G	A	C	T	T	G	T	A	T	G	A	A	T	G	G	C	T	C	C	A	C	G	A	G	G	G	T	T	C	A	G	C	T	G	T	C	T	C	T	T	A	C	T	T
>H	lar	T	G	G	G	G	A	C	T	T	G	T	A	T	G	A	A	T	G	G	C	T	C	C	A	C	G	A	G	G	G	T	T	C	A	G	C	T	G	T	C	T	C	T	T	A	C	T	T
>H	klossii	T	G	G	G	G	A	C	T	C	G	T	A	T	G	A	A	T	G	G	C	C	C	C	A	C	G	A	G	G	G	T	T	C	A	G	C	T	G	T	C	T	C	T	T	A	C	T	T
>H	moloch	T	G	G	G	G	A	C	T	C	G	T	A	T	G	A	A	T	G	G	C	C	C	C	A	C	G	A	G	G	G	T	T	C	A	G	C	T	G	T	C	T	C	T	T	A	C	T	T
>H	agilis	T	G	G	G	G	A	C	T	T	G	T	A	T	G	A	A	C	G	G	C	T	C	C	A	C	G	A	G	G	G	T	T	C	A	G	C	T	G	T	C	T	C	T	T	A	C	T	T
>H	pileatus	T	G	G	G	G	A	C	T	T	G	T	A	T	G	A	A	T	G	G	C	T	C	C	A	C	G	A	G	G	G	T	C	C	A	G	C	T	G	T	C	T	C	T	T	A	C	T	T
>M	mulatta	T	G	G	G	G	A	C	T	C	G	C	A	T	G	A	A	A	G	G	C	A	C	C	A	C	G	A	G	G	G	T	T	T	A	A	C	T	G	T	C	T	C	T	T	A	C	T	T
>M	fascicularis	T	A	G	G	G	A	C	T	C	G	C	A	T	G	A	A	A	G	G	C	A	C	C	A	C	G	A	G	G	G	T	T	T	A	A	C	T	G	T	C	T	C	T	T	A	C	T	T
>M	nemestrina	T	A	G	G	G	A	C	T	C	G	C	A	T	G	A	A	A	G	G	C	A	C	C	A	C	G	A	G	G	G	T	T	T	A	A	C	T	G	T	C	T	C	T	T	A	C	T	T
>R	roxellana	T	A	G	G	G	A	C	T	T	G	T	A	T	G	A	A	T	G	G	C	A	A	C	A	C	G	A	G	G	G	T	T	T	A	A	C	T	G	T	C	T	C	T	T	A	C	T	T
>R	bieti	T	A	G	G	G	A	C	T	T	G	T	A	T	G	A	A	T	G	G	C	A	A	C	A	C	G	A	G	G	G	T	T	T	A	A	C	T	G	T	C	T	C	T	T	A	C	T	T
>M	sphinx	T	A	G	G	G	A	C	T	T	G	C	A	T	G	A	A	T	G	G	C	A	T	C	A	C	G	A	G	G	G	T	T	T	A	A	C	T	G	T	C	T	C	T	T	A	C	T	T
>C	atys	T	A	G	G	G	A	C	T	T	G	C	A	T	G	A	A	T	G	G	C	A	T	C	A	C	G	A	G	G	G	T	T	T	A	A	C	T	G	T	C	T	C	T	T	A	C	T	T
>T	gelada	T	A	G	G	G	A	C	T	C	G	C	A	T	G	A	A	T	G	G	C	A	A	C	A	C	G	A	G	G	G	T	T	T	A	A	C	T	G	T	C	T	C	T	T	A	C	T	T
>T	francoisi	T	A	G	G	G	A	C	T	T	G	C	A	T	G	A	A	T	G	G	C	A	A	C	A	C	G	A	G	G	G	T	T	T	A	A	C	T	G	T	C	T	C	T	T	A	C	T	T
>C	sabaeus	T	A	G	G	G	A	C	T	C	G	C	A	T	G	A	A	T	G	G	C	A	T	C	A	C	G	A	G	G	G	T	T	T	A	A	C	T	G	T	C	T	C	T	T	A	C	T	T
>S	apella	T	A	G	G	G	A	C	T	T	G	T	A	T	G	A	A	C	G	G	C	A	A	C	A	C	G	A	G	G	G	T	T	T	A	A	C	T	G	T	C	T	C	T	T	A	C	T	T
>S	boliviensis	T	A	A	G	G	A	C	T	T	G	T	A	T	G	A	A	T	G	G	C	C	A	C	A	C	G	A	G	G	G	T	T	T	A	A	C	T	G	T	C	T	C	T	T	A	C	T	T
>A	nancymaae	T	A	G	G	G	A	C	T	T	G	C	A	T	G	A	A	T	G	G	C	C	A	C	A	C	G	A	G	G	G	T	T	T	A	A	C	T	G	T	C	T	C	T	T	A	C	T	T
>A	seniculus	T	A	A	G	G	A	C	T	T	G	T	A	T	G	A	A	T	G	G	C	C	A	C	A	C	G	A	G	G	G	T	T	T	A	A	C	T	G	T	C	T	T	T	T	A	C	T	T
>C	jacchus	T	A	A	G	G	A	C	T	T	G	T	A	T	G	A	A	T	G	G	C	C	A	C	A	C	G	A	G	G	G	T	T	T	A	A	C	T	G	T	C	T	C	T	T	A	C	T	T
>C	syrichta	T	A	A	G	G	A	C	T	A	G	T	A	T	G	A	A	T	G	G	C	C	C	C	A	C	G	A	G	G	G	T	T	T	T	A	C	T	G	T	C	T	C	C	T	C	C	C	T
>P	coquereli	T	A	A	G	G	A	C	T	C	G	A	A	T	G	A	A	T	G	G	C	C	A	A	A	C	G	A	G	G	G	T	T	A	A	A	C	T	G	T	C	T	C	T	T	A	C	T	T
>M	murinus	T	A	A	G	G	A	C	T	T	G	A	A	T	G	A	A	T	G	G	C	T	A	C	A	C	G	A	G	G	G	T	T	C	A	A	C	T	G	T	C	T	C	T	T	A	C	T	T
>P	parienti	T	A	G	G	G	A	C	T	C	G	A	A	T	G	A	A	T	G	G	C	T	C	C	A	C	G	A	G	G	G	T	T	T	A	A	C	T	G	T	C	T	T	T	T	A	T	T	T
>O	garnettii	T	G	A	G	G	A	C	T	A	G	A	A	T	G	A	A	T	G	G	C	C	A	C	A	C	G	A	G	G	G	T	T	T	A	A	C	T	G	T	C	T	C	T	T	A	C	T	T
>T	minor	T	A	G	G	G	A	C	T	T	G	T	A	T	G	A	A	T	G	G	C	C	A	C	A	C	G	A	G	G	G	T	T	T	A	A	C	T	G	T	C	T	C	T	T	A	C	T	C
>N	galili	T	A	G	G	G	A	C	T	C	G	C	A	T	G	A	A	A	G	G	C	A	A	G	A	C	G	A	G	G	G	T	T	T	A	A	C	T	G	T	C	T	C	T	T	A	C	T	T
>G	surdaster	T	A	G	G	G	A	C	T	A	G	T	A	T	G	A	A	T	G	G	C	T	A	G	A	C	G	A	G	G	A	T	T	C	A	A	C	T	G	T	C	T	C	T	T	A	T	T	C
>A	niloticus	T	A	G	G	G	A	C	T	A	G	C	A	T	G	A	A	T	G	G	C	T	A	A	A	C	G	A	G	G	A	T	T	C	A	A	C	T	G	T	C	T	C	T	T	A	T	T	C
>R	norvegicus	T	A	G	G	G	A	C	T	A	G	C	A	T	G	A	A	T	G	G	C	T	A	A	A	C	G	A	G	G	G	T	T	C	A	A	C	T	G	T	C	T	C	T	T	A	C	T	T
>P	leucopus	T	A	G	G	G	A	C	T	A	G	A	A	T	G	A	A	T	G	G	C	T	T	A	A	C	G	A	G	G	G	T	T	C	A	A	C	T	G	T	C	T	C	T	T	A	T	T	T
>M	auratus	T	A	G	G	G	A	C	T	A	G	T	A	T	G	A	A	A	G	G	C	T	A	A	A	C	G	A	G	G	G	T	T	C	A	A	C	T	G	T	C	T	C	T	T	A	T	T	T
>C	griseus	T	A	G	G	G	A	C	T	A	G	A	A	T	G	A	A	T	G	G	C	T	A	A	A	C	G	A	G	G	A	T	T	C	A	A	C	T	G	T	C	T	C	T	T	A	T	T	C
>P	maniculatus	T	A	G	G	G	A	C	T	A	G	A	A	T	G	A	A	T	G	G	C	T	T	A	A	C	G	A	G	G	G	T	T	C	A	A	C	T	G	T	C	T	C	T	T	A	T	T	T
>M	ochrogaster	T	G	G	G	G	A	C	T	G	G	A	A	T	G	A	A	T	G	G	C	C	T	C	A	C	G	A	G	G	A	T	T	C	A	A	C	T	G	T	C	T	C	T	T	A	C	C	T
>M	musculus	T	A	G	G	G	A	C	T	A	G	C	A	T	G	A	A	C	G	G	C	T	A	A	A	C	G	A	G	G	G	T	C	C	A	A	C	T	G	T	C	T	C	T	T	A	T	C	T
>M	caroli	T	A	G	G	G	A	C	T	A	G	C	A	T	G	A	A	T	G	G	C	T	T	A	A	C	G	A	G	G	G	T	T	C	A	A	C	T	G	T	C	T	C	T	T	A	T	C	T
>M	pahari	T	A	G	G	G	A	C	T	A	G	C	A	T	G	A	A	C	G	G	C	T	A	A	A	C	G	A	G	G	G	T	C	C	A	A	C	T	G	T	C	T	C	T	T	A	T	C	T
>M	coucha	T	A	G	G	G	A	C	T	C	G	T	A	T	G	A	A	C	G	G	C	T	A	A	A	C	G	A	G	G	G	T	C	C	A	A	C	T	G	T	C	T	C	T	T	A	T	T	T
>M	unguiculatus	T	A	G	G	G	A	C	T	A	G	A	A	T	G	A	A	C	G	G	C	T	A	A	A	C	G	A	G	G	G	T	T	T	A	A	C	T	G	T	C	T	C	T	T	A	T	T	T
>J	jaculus	A	T	T	A	G	G	G	A	C	T	T	G	T	A	T	G	A	A	T	G	G	C	A	G	A	C	G	A	G	G	G	T	T	T	A	C	T	G	T	C	T	C	T	T	A	C	T	T
>A	amphibius	T	G	G	G	G	A	C	T	G	G	A	A	T	G	A	A	T	G	G	C	T	T	C	A	C	G	A	G	G	A	T	T	C	A	A	C	T	G	T	C	T	C	T	T	A	C	T	T
>C	canadensis	T	A	G	G	G	A	C	T	T	G	T	A	T	G	A	A	C	G	G	C	T	T	G	A	C	G	A	G	G	G	T	T	T	A	T	C	T	G	T	C	T	C	T	T	A	C	T	T
>C	fiber	T	A	G	G	G	A	C	T	T	G	T	A	T	G	A	A	C	G	G	C	T	T	G	A	C	G	A	G	G	G	T	T	T	A	T	C	T	G	T	C	T	C	T	T	A	C	T	T
>I	tridecemlineatus	T	A	A	G	G	A	C	T	A	G	T	A	T	G	A	A	T	G	G	C	T	T	G	A	C	G	A	G	G	G	T	T	T	A	A	C	T	G	T	C	T	C	T	T	A	C	T	T
>U	parryii	T	A	A	G	G	A	C	T	A	G	C	A	T	G	A	A	T	G	G	C	T	T	G	A	C	G	A	A	G	G	T	T	T	A	A	C	T	G	T	C	T	C	T	T	A	C	T	T
>M	marmota	T	A	A	G	G	A	C	T	A	G	C	A	T	G	A	A	T	G	G	C	C	T	A	A	C	G	A	G	G	G	T	T	T	A	A	C	T	G	T	C	T	C	T	T	G	C	T	T
>M	monax	T	A	A	G	G	A	C	T	A	G	T	A	T	G	A	A	T	G	G	C	T	T	G	A	C	G	A	G	G	G	T	T	T	A	A	C	T	G	T	C	T	C	T	T	A	C	T	T
>C	porcellus	T	A	A	G	G	A	C	T	A	G	T	A	T	G	A	A	T	G	G	C	A	A	G	A	C	G	A	G	G	G	T	T	T	A	T	C	T	G	T	C	T	C	T	T	G	C	T	T
>O	degus	T	A	A	G	G	A	C	T	A	G	T	A	T	G	A	A	C	G	G	C	T	T	G	A	C	G	A	G	G	A	T	T	T	A	A	C	T	G	T	C	T	C	T	T	G	C	T	T
>H	glaber	T	A	A	G	G	A	C	T	T	G	T	A	T	G	A	A	T	G	G	C	C	A	A	A	C	G	A	A	G	A	T	T	T	T	T	C	T	G	T	C	T	C	T	T	A	C	T	T
>O	cuniculus	T	G	G	G	G	A	C	T	A	G	C	A	T	G	A	A	T	G	G	C	A	A	C	A	C	G	A	G	G	G	T	T	A	A	A	C	T	G	T	C	T	C	T	T	T	C	T	T
>O	curzoniae	T	A	G	G	G	A	C	T	T	G	T	A	T	G	A	A	C	G	G	C	A	A	C	A	C	G	A	G	G	G	C	T	C	A	A	C	T	G	T	C	T	C	C	C	A	C	C	C
>B	acutorostrata	T	A	A	G	G	A	C	T	T	G	T	A	T	G	A	A	T	G	G	C	C	A	C	A	C	G	A	G	G	G	T	T	T	T	A	C	T	G	T	C	T	C	T	T	A	C	T	T
>B	musculus	T	A	A	G	G	A	C	T	T	G	T	A	T	G	A	A	C	G	G	C	C	A	C	A	C	G	A	G	G	G	T	T	T	T	A	C	T	G	T	C	T	C	T	T	A	C	T	T
>L	vexillifer	T	A	A	G	G	A	C	T	T	G	T	A	T	G	A	A	T	G	G	C	C	A	C	A	C	G	A	G	G	G	T	T	T	T	A	C	T	G	T	C	T	C	T	T	A	C	T	T
>D	leucas	T	A	A	G	G	G	C	T	T	G	T	A	T	G	A	A	T	G	G	C	C	A	C	A	C	G	A	G	G	G	T	T	T	T	A	C	T	G	T	C	T	C	T	T	A	C	T	T
>N	asiaeorientalis	T	A	A	G	G	A	C	T	T	G	T	A	T	G	A	A	T	G	G	C	C	A	C	A	C	G	A	G	G	G	T	T	T	T	A	C	T	G	T	C	T	C	T	T	A	C	T	T
>M	monoceros	T	A	A	G	G	A	C	T	T	G	T	A	T	G	A	A	T	G	G	C	C	A	C	A	C	G	A	G	G	G	T	T	T	T	A	C	T	G	T	C	T	C	T	T	A	C	T	T
>P	sinus	T	A	A	G	G	A	C	T	T	G	T	A	T	G	A	A	T	G	G	C	C	A	C	A	C	G	A	G	G	G	T	T	T	T	A	C	T	G	T	C	T	C	T	T	A	C	T	T
>O	orca	T	A	A	G	G	A	C	T	T	G	T	A	T	G	A	A	T	G	G	C	C	A	C	A	C	G	A	G	G	G	T	T	T	T	A	C	T	G	T	C	T	C	T	T	A	C	T	C
>L	obliquidens	T	A	A	G	G	A	C	T	T	G	T	A	T	G	A	A	T	G	G	C	C	A	C	A	C	G	A	A	G	G	T	T	T	T	A	C	T	G	T	C	T	C	T	T	A	C	T	C
>G	melas	T	A	A	G	G	A	C	T	T	G	T	A	T	G	A	A	T	G	G	C	C	A	C	A	C	G	A	G	G	G	T	T	T	T	A	C	T	G	T	C	T	C	T	T	A	C	T	C
>T	truncatus	T	A	A	G	G	A	C	T	T	G	T	A	T	G	A	A	T	G	G	C	C	A	C	A	C	G	A	G	G	G	T	T	T	T	A	C	T	G	T	C	T	C	T	T	A	C	T	C
>S	chinensis	T	A	A	G	G	A	C	T	T	G	T	A	T	G	A	A	T	G	G	C	C	A	C	A	C	G	A	G	G	G	T	T	T	T	A	C	T	G	T	C	T	C	T	T	A	C	T	C
>S	scrofa	T	A	A	G	G	A	C	T	T	G	T	A	T	G	A	A	T	G	G	C	C	A	C	A	C	G	A	G	G	G	T	T	T	T	A	C	T	G	T	C	T	C	T	T	A	C	T	T
>B	taurus	T	A	A	G	G	A	C	T	T	G	T	A	T	G	A	A	T	G	G	C	C	G	C	A	C	G	A	G	G	G	T	T	T	T	A	C	T	G	T	C	T	C	T	T	A	C	T	T
>B	mutus	T	A	A	G	G	A	C	T	T	G	T	A	T	G	A	A	T	G	G	C	C	A	C	A	C	G	A	G	G	G	T	T	T	T	A	C	T	G	T	C	T	C	T	T	A	C	T	T
>B	bubalis	T	A	G	G	G	A	C	T	T	G	T	A	T	G	A	A	T	G	G	C	C	A	C	A	C	G	A	G	G	G	T	T	T	T	A	C	T	G	T	C	T	C	T	T	A	C	T	T
>B	grunniens	T	A	A	G	G	A	C	T	T	G	T	A	T	G	A	A	T	G	G	C	C	A	C	A	C	G	A	G	G	G	T	T	T	T	A	C	T	G	T	C	T	C	T	T	A	C	T	T
>C	hircus	T	A	A	G	G	A	C	T	T	G	T	A	T	G	A	A	C	G	G	C	C	A	C	A	C	G	A	G	G	G	T	T	T	T	A	C	T	G	T	C	T	C	T	T	A	C	T	T
>O	aries	T	A	A	G	G	A	C	T	T	G	T	A	T	G	A	A	T	G	G	C	C	A	C	A	C	G	A	G	G	G	T	T	T	T	A	C	T	G	T	C	T	C	T	T	A	C	T	T
>O	dammah	T	A	A	G	G	A	C	T	T	G	T	A	T	G	A	A	T	G	G	C	C	A	C	A	C	G	A	G	G	G	T	T	T	T	A	C	T	G	T	C	T	C	T	T	A	C	T	T
>M	muntjak	T	A	A	G	G	A	C	T	T	G	T	A	T	G	A	A	C	G	G	C	C	A	C	A	C	G	A	G	G	G	T	T	T	T	A	C	T	G	T	C	T	C	T	C	A	C	T	T
>M	reevesi	T	A	A	G	G	A	C	T	T	G	T	A	T	G	A	A	T	G	G	C	C	A	C	A	C	G	A	G	G	G	T	T	T	T	A	C	T	G	T	C	T	C	T	T	A	C	T	T
>O	virginianus	T	A	A	G	G	A	C	T	T	G	T	A	T	G	A	A	T	G	G	C	C	A	A	A	C	G	A	G	G	G	T	T	T	T	A	C	T	G	T	C	T	C	T	T	A	C	T	T
>C	ferus	T	A	G	G	G	A	C	T	T	G	T	A	T	G	A	A	C	G	G	C	C	A	C	A	C	G	A	G	G	G	T	T	C	T	A	C	T	G	T	C	T	C	T	T	G	C	T	T
>C	dromedarius	T	A	G	G	G	A	C	T	T	G	T	A	T	G	A	A	T	G	G	C	C	A	C	A	C	G	A	G	G	G	T	T	C	T	A	C	T	G	T	C	T	C	T	T	G	C	T	T
>C	simum	T	A	G	G	G	A	C	C	T	G	T	A	T	G	A	A	T	G	G	C	C	A	C	A	C	G	A	G	G	G	T	T	T	T	A	C	T	G	T	C	T	C	T	T	A	C	T	T
>E	caballus	T	A	G	G	G	A	C	T	T	G	T	A	T	G	A	A	T	G	G	C	C	A	C	A	C	G	A	G	G	G	T	T	T	T	A	C	T	G	T	C	T	C	T	T	A	C	T	T
>E	asinus	T	A	G	G	G	A	C	T	T	G	T	A	T	G	A	A	T	G	G	C	C	A	C	A	C	G	A	G	G	G	T	T	T	T	A	C	T	G	T	C	T	C	T	T	A	C	T	T
>H	hyaena	T	A	A	G	G	A	C	T	A	G	T	A	T	G	A	A	T	G	G	C	C	A	C	A	C	G	A	G	G	G	T	T	T	A	A	C	T	G	T	C	T	C	T	T	A	C	T	T
>S	suricatta	T	A	G	G	G	A	C	T	C	G	T	A	T	G	A	A	C	G	G	C	C	A	C	A	C	G	A	G	G	G	T	T	T	A	A	C	T	G	T	C	T	C	T	T	A	C	T	T
>P	pardus	T	A	G	G	G	A	C	T	T	G	T	A	T	G	A	A	T	G	G	C	C	A	C	A	C	G	A	G	G	G	C	T	T	T	A	C	T	G	T	C	T	C	T	T	A	C	T	T
>A	jubatus	T	A	G	G	G	A	C	T	T	G	T	A	T	G	A	A	C	G	G	C	C	A	C	A	C	G	A	G	G	G	C	T	T	T	A	C	T	G	T	C	T	C	T	T	A	C	T	T
>Ly	canadensis	T	A	G	G	G	A	C	T	T	G	T	A	T	G	A	A	T	G	G	C	C	A	C	A	C	G	A	G	G	G	C	T	T	T	A	C	T	G	T	C	T	C	T	T	A	C	T	T
>P	yagouaroundi	T	A	G	G	G	A	C	T	T	G	T	A	T	G	A	A	C	G	G	C	C	A	C	A	C	G	A	G	G	G	C	T	T	T	A	C	T	G	T	C	T	C	T	T	A	C	T	T
>F	catus	T	A	G	G	G	A	C	T	T	G	T	A	T	G	A	A	C	G	G	C	C	A	C	A	C	G	A	G	G	G	C	T	T	T	A	C	T	G	T	C	T	C	T	T	A	C	T	T
>E	lutris	T	A	A	G	G	A	C	T	T	G	T	A	T	G	A	A	C	G	G	C	C	A	C	A	C	G	A	G	G	G	T	T	T	A	A	C	T	G	T	C	T	C	T	T	A	C	T	T
>G	gulo	T	A	A	G	G	A	C	T	T	G	T	A	T	G	A	A	C	G	G	C	C	A	C	A	C	G	A	G	G	G	T	T	T	A	A	C	T	G	T	C	T	C	T	T	A	C	T	T
>M	putorius	T	A	G	G	G	A	C	T	T	G	T	A	T	G	A	A	T	G	G	C	C	A	C	A	C	G	A	G	G	G	T	T	T	A	A	C	T	G	T	C	T	C	T	T	A	C	T	T
>M	erminea	T	A	G	G	G	A	C	T	T	G	T	A	T	G	A	A	T	G	G	C	C	A	C	A	C	G	A	G	G	G	T	T	T	A	A	C	T	G	T	C	T	C	T	T	A	C	T	T
>C	lupus	T	A	G	G	G	A	C	T	T	G	T	A	T	G	A	A	T	G	G	C	C	A	C	A	C	G	A	G	G	G	T	T	T	A	A	C	T	G	T	C	T	C	T	T	A	C	T	C
>V	vulpes	T	A	G	G	G	A	C	T	T	G	T	A	T	G	A	A	T	G	G	C	C	A	C	A	C	G	A	G	G	G	T	T	T	A	A	C	T	G	T	C	T	C	T	T	A	C	T	T
>V	lagopus	T	A	G	G	G	A	C	T	T	G	T	A	T	G	A	A	T	G	G	C	C	A	C	A	C	G	A	G	G	G	T	T	T	A	A	C	T	G	T	C	T	C	T	T	A	C	T	T
>U	arctos	T	A	A	G	G	A	C	T	T	G	T	A	T	G	A	A	A	G	G	C	C	A	C	A	C	G	A	G	G	G	T	T	T	A	A	C	T	G	T	C	T	C	T	T	A	C	T	T
>U	maritimus	T	A	A	G	G	A	C	T	T	G	T	A	T	G	A	A	A	G	G	C	C	A	C	A	C	G	A	G	G	G	T	T	T	A	A	C	T	G	T	C	T	C	T	T	A	C	T	T
>A	melanoleuca	T	A	A	G	G	A	C	T	T	G	T	A	T	G	A	A	C	G	G	C	C	A	C	A	C	G	A	G	G	G	T	T	T	A	A	C	T	G	T	C	T	C	T	T	A	C	T	T
>C	ursinus	T	A	A	G	G	A	C	T	T	G	T	A	T	G	A	A	T	G	G	C	C	A	C	A	C	G	A	G	G	G	T	T	T	T	A	C	T	G	T	C	T	C	T	T	A	C	T	T
>Z	californianus	T	G	A	G	G	A	C	T	T	G	T	A	T	G	A	A	T	G	G	C	C	A	C	A	C	G	A	G	G	G	T	T	T	T	A	C	T	G	T	C	T	C	T	T	A	C	T	T
>E	jubatus	T	A	A	G	G	A	C	T	T	G	T	A	T	G	A	A	T	G	G	C	C	A	C	A	C	G	A	G	G	G	T	T	T	T	A	C	T	G	T	C	T	C	T	T	A	C	T	T
>N	schauinslandi	T	T	A	G	G	A	C	T	T	G	T	A	T	G	A	A	T	G	G	C	C	A	C	A	C	G	A	G	G	G	T	T	T	A	A	C	T	G	T	C	T	C	T	T	A	C	T	T
>P	vitulina	T	A	A	G	G	A	C	T	T	G	T	A	T	G	A	A	C	G	G	C	C	A	C	A	C	G	A	G	G	G	T	T	T	A	A	C	T	G	T	C	T	C	T	T	A	C	T	T
>M	leonina	T	T	A	G	G	A	C	T	T	G	T	A	T	G	A	A	T	G	G	C	C	A	C	A	C	G	A	G	G	G	T	T	T	A	A	C	T	G	T	C	T	C	T	T	A	C	T	T
>H	grypus	T	A	A	G	G	A	C	T	T	G	T	A	T	G	A	A	C	G	G	C	C	A	C	A	C	G	A	G	G	G	T	T	T	A	A	C	T	G	T	C	T	C	T	T	A	C	T	T
>M	javanica	T	A	A	G	G	A	C	T	A	G	T	A	T	G	A	A	C	G	G	C	T	A	G	A	C	G	A	G	G	G	T	T	T	T	A	C	T	G	T	C	T	C	T	C	A	T	C	T
>P	alecto	T	A	A	G	G	A	C	T	T	G	T	A	T	G	A	A	T	G	G	C	C	A	C	A	C	G	A	G	G	G	T	T	T	T	A	C	T	G	T	C	T	C	T	T	A	C	T	T
>P	vampyrus	T	A	G	G	G	A	C	T	T	G	T	A	T	G	A	A	C	G	G	C	C	A	C	A	C	G	A	G	G	G	T	T	T	T	A	C	T	G	T	C	T	C	T	T	A	C	T	T
>P	giganteus	T	A	G	G	G	A	C	T	T	G	T	A	T	G	A	A	C	G	G	C	C	A	C	A	C	G	A	G	G	G	T	T	T	T	A	C	T	G	T	C	T	C	T	T	A	C	T	T
>R	aegypticus	T	A	A	G	G	A	C	T	T	G	T	A	T	G	A	A	T	G	G	C	C	A	C	A	C	G	A	G	G	G	T	T	T	T	A	C	T	G	T	C	T	C	T	T	A	C	T	T
>R	ferrumequinum	T	A	G	G	G	A	C	T	T	G	T	A	T	G	A	A	T	G	G	C	C	A	C	A	C	G	A	G	G	G	T	T	T	T	A	C	T	G	T	C	T	C	T	T	A	C	T	T
>H	armiger	T	A	G	G	G	A	C	T	T	G	T	A	T	G	A	A	T	G	G	C	C	A	C	A	C	G	A	G	G	G	T	T	T	T	A	C	T	G	T	C	T	C	T	T	A	C	T	T
>D	rotundus	T	A	G	G	G	A	C	T	T	G	T	A	T	G	A	A	T	G	G	C	C	A	C	A	C	G	A	G	G	G	T	T	T	C	A	C	T	G	T	C	T	C	T	T	T	C	T	C
>A	jamaicensis	T	A	A	G	G	A	C	T	T	G	T	A	T	G	A	A	T	G	G	C	C	A	C	A	C	G	A	G	G	G	T	T	T	T	A	C	T	G	T	C	T	C	T	T	T	C	T	C
>M	fuliginosus	T	A	G	G	G	A	C	T	T	G	T	A	T	G	A	A	T	G	G	C	C	A	C	A	C	G	A	G	G	G	T	T	T	A	A	C	T	G	T	C	T	C	T	T	A	C	T	T
>M	myotis	T	A	G	G	G	A	C	T	T	G	T	A	T	G	A	A	T	G	G	C	T	C	A	A	C	G	A	G	G	G	T	T	T	T	A	C	T	G	T	C	T	C	T	T	A	C	T	T
>E	fuscus	T	A	G	G	G	A	C	T	C	G	T	A	T	G	A	A	C	G	G	C	T	T	C	A	C	G	A	G	A	A	T	T	T	T	G	C	T	G	T	C	T	C	T	T	A	C	T	T
>M	molossus	T	A	A	G	G	A	C	T	A	G	T	A	T	G	A	A	T	G	G	C	C	A	C	A	C	G	A	G	G	G	T	T	T	T	A	C	T	G	T	C	T	C	T	T	A	C	T	T
>P	kuhlii	T	A	G	G	G	A	C	T	T	G	T	A	T	G	A	A	T	G	G	C	T	T	C	A	C	G	A	G	G	G	T	T	T	T	G	C	T	G	T	C	T	C	T	T	A	C	T	T
>S	araneus	T	A	A	G	G	A	C	T	T	G	T	A	T	G	A	A	T	G	G	C	C	A	C	A	C	G	A	G	G	G	T	T	T	A	A	C	T	G	T	C	T	C	T	T	A	T	T	T
>C	cristata	T	A	G	G	G	A	C	T	T	G	T	A	T	G	A	A	T	G	G	C	C	A	C	A	C	G	A	G	G	G	T	T	T	A	A	C	T	G	T	C	T	C	T	T	A	C	T	T
>E	europaeus	T	A	A	G	G	A	C	T	C	G	C	A	T	G	A	A	T	G	G	C	T	T	C	A	C	G	A	G	A	G	C	T	T	A	A	C	T	G	T	C	T	C	C	T	G	A	C	C
>T	occidentalis	T	A	G	G	G	A	C	T	T	G	T	A	T	G	A	A	T	G	G	C	C	A	C	A	C	G	A	G	G	G	T	T	T	A	A	C	T	G	T	C	T	C	T	T	A	C	T	T
>D	novemcinctus	T	A	A	G	G	A	C	C	C	G	T	A	T	G	A	A	T	G	G	C	T	A	A	A	C	G	A	G	G	T	T	T	C	C	A	C	T	G	T	C	T	C	C	T	A	T	T	C
>C	didactylus	T	A	A	G	G	A	C	T	T	G	C	A	T	G	A	A	A	G	G	C	T	T	A	A	C	G	A	G	G	A	T	T	T	T	A	C	T	G	T	C	T	C	C	T	A	C	T	T
>E	edwardii	T	G	A	G	G	A	C	T	A	G	T	A	T	G	A	A	T	G	G	C	A	A	G	A	C	G	A	G	A	G	T	T	C	A	A	C	T	G	T	C	T	C	C	T	T	T	C	T
>C	asiatica	T	A	A	G	G	A	C	T	T	G	T	A	T	G	A	A	T	G	G	C	C	A	C	A	C	G	A	G	G	A	T	T	T	A	A	C	T	G	T	C	T	C	T	T	A	T	C	T
>E	telfairi	T	A	A	G	G	A	C	T	T	G	T	A	T	G	A	A	T	G	G	C	A	A	C	A	C	G	A	G	G	A	T	T	T	A	A	C	T	G	T	C	T	C	T	T	A	C	T	T
>T	manatus	T	A	G	G	G	A	C	T	T	G	T	A	T	G	A	A	T	G	G	C	C	A	C	A	C	G	A	G	A	G	T	C	T	A	A	C	T	G	T	C	T	C	T	T	T	C	T	T
>L	africana	T	A	G	G	G	A	C	T	T	G	T	A	T	G	A	A	C	G	G	C	C	A	C	A	C	G	A	G	G	G	T	T	T	A	A	C	T	G	T	C	T	C	T	T	T	C	C	T
>O	afer	T	A	A	G	G	A	C	T	T	G	C	A	T	G	A	A	T	G	G	C	C	A	C	A	C	G	A	G	A	A	T	T	C	A	A	C	T	G	T	C	T	C	T	T	G	C	T	T
>T	vulpecula	T	A	G	A	G	A	C	T	A	G	T	A	T	G	A	A	T	G	G	C	A	T	A	A	C	G	A	G	G	G	T	T	T	A	A	C	T	G	T	C	T	C	T	T	A	T	C	C
>S	harrisii	T	G	G	G	G	A	C	T	A	G	T	A	T	G	A	A	T	G	G	C	A	C	C	A	C	G	A	G	G	G	T	T	C	A	A	C	T	G	T	C	T	C	T	T	A	C	T	C
>M	domestica	T	A	G	A	G	A	C	T	T	G	T	A	T	G	A	A	T	G	G	C	A	A	A	A	C	G	A	G	G	G	T	T	T	A	A	C	T	G	T	C	T	C	T	T	T	T	T	C
>V	ursinus	T	A	G	G	G	A	C	T	C	G	C	A	T	G	A	A	T	G	G	C	A	T	A	A	C	G	A	G	G	G	T	T	C	G	A	C	T	G	T	C	T	C	T	T	A	T	T	C
>P	cinereus	T	A	G	G	G	A	C	T	T	G	T	A	T	G	A	A	T	G	G	C	A	T	C	A	C	G	A	G	G	G	C	C	T	A	A	C	T	G	T	C	T	C	C	T	A	T	T	C
>T	aculeatus	T	A	G	A	G	A	C	T	A	G	C	A	T	G	A	A	C	G	G	C	T	A	A	A	C	G	A	A	A	A	T	C	C	A	A	C	T	G	T	C	T	C	T	T	A	C	T	C
>O	anatinus	T	A	G	A	G	A	C	T	A	G	T	A	T	G	A	A	T	G	G	C	T	A	G	A	C	G	A	A	A	A	T	C	C	A	A	C	T	G	T	C	T	C	T	T	A	C	T	C
[truncated: 57 more columns]

## Sheet: S5_MSA_humanin_vert
>H sapiens
xGPVwMAPRGFSCLLLLTSEIDLPVKrRAwHSKTr
>P troglodytes
xGLVwMAPRGFSCLLLSTSEIDLPVKrRAxHSKTr
>P paniscus
xGLVwMAPRGFSCLLLSTSEIDLPVKrRAxHSKTr
>G gorilla
xGLVwMAPRGFSCLLLLTSEIDLPVKrRTxHNKTr
>P abelii
wGLVwMAPRGFDCLLLLTSEIDLPVKrRAxHNKTr
>S syndactylus
WGLVwMAPRGFSCLLLSTSEIDLPVKrRAxYDKTr
>H leuconedys
WGLVwMAPRGFSCLLLLTSEIDLPVKrRAwPNKTr
>N leucogenys
WGLVwMAPRGFSCLLLTTSEIDLPVKrRAxPNKTr
>N siki
WGLVwMAPRGFSCLLLTTSEIDLPVKrRAxPNKTr
>H muelleri
WGLVwMAPRGFSCLLLSTSEIDLSVKrRTxPNKTr
>H lar
WGLVwMAPRGFSCLLLSTSEIDLSVKrRTxPNKTr
>H klossi
WGLVwMAPRGFSCLLLSTSEIDLSVKrRTxPNKTr
>H moloch
WGLVwMAPRGFSCLLLSTSEIDLSVKrRTxPNKTr
>H agilis
WGLVwTAPRGFSCLLLSTSEIDLSVKrRTxPNKTr
>H pileatus
WGLVwMAPRGSSCLLLSTSEIDLSVKrRTxPNKTr
>M mulatta
WGLAwKAPRGFNCLLLLTSEIDLPAKrRAxNNKTr
>M fascicularis
xGLAwKAPRGFNCLLLLTSEIDLPVKrRTxNNKTr
>M nemestrina
xGLAwKAPRGFNCLLLSTSEIDLPVKrRAxNNKTr
>R roxellana
xGLVwMATRGFNCLLLSTSEIDLPVKrRAYNNKTr
>R bieti
xGLVwMATRGFNCLLLPTSEIDLPVKrRAYDNKTr
>M sphinx
xGLAwMASRGFNCLLLLTSEIDLSVKrRMxYNKTr
>C atys
xGLAwMASRGFNCLLLLTSEIDLSVKrRMxYNKTr
>T gelada
xGLAwMATRGFNCLLLLTSEIDLSVKrRMxNNKTr
>T francoisi
xGLAwMATRGFNCLLLPTSEIDLSVKrRTxNNKTr
>C sabaeus
xGLAwMASRGFNCLLLSTSEIDLSVKrRTwINKTr
>S apella
xGLVwTATRGFNCLLLLISEIDLSVKrRMCMNKTr
>S boliviensis
xGLVwMATRGFNCLLLLISEIDLSVKrRMYTNKTr
>A nancymaae
xGLAwMATRGFNCLLLLISEIDLSVKrRMxPNKTr
>A seniculus
xGLVwMATRGFNCLLLLISEIDLSVKrRixLNKTr
>C jacchus
xGLVwMATRGFNCLLLLISEIDLSVKrRMCLNKTr
>C syrichta
xGLVwMAPRGFYCLLPPISEIDISVKrRrYLNKTr
>P coquereli
xGLEwMAKRGLNCLLLxISEIDFPVKrRGYNNKTr
>M murinus
xGLEwMATRGFNCLLLLISEIDLPVKrREYTNKTr
>P parienti
xGLEwMAPRGFNCLLFLISEIDLSVKrRrYKNKTr
>O garnettii
wGLEwMATRGFNCLLLMISEIDLFVKrRrCTNKTr
>T minor
xGLVwMATRGFNCLLLSISEIDLPVKrRGCPNKTr
>N galili
xGLAwKArRGFNCLLLPISEIDLPVKrRVxTNKTr
>G surdaster
xGLVwMArRGFNCLLFSISEIDLPVKrLExNNKTr
>A niloticus
xGLAwMAKRGFNCLLFPISEIDLPVKrLExQNKTr
>R norvegicus
xGLAwMAKRGFNCLLLSISEIDLPVKrLESPNKTr
>P leucopus
xGLEwMAxRGFNCLLFPISEIDLPVKrRExKNKTr
>M auratus
xGLVwKAKRGFNCLLFPISEIDLPVKrRGYNNKTr
>C griseus
xGLEwMAKRGFNCLLFPISEIDLPVKrLExPNKTr
>P maniculatus
xGLEwMAxRGFNCLLFPISEIDLPVKrREwKNKTr
>M ochrogaster
WGLEwMASRGFNCLLPLISEIDLPVKrRGYHNKTr
>M musculus
xGLAwTAKRGSNCLLSLISEIDLSVKrLKYNNKTr
>M caroli
xGLAwMAxRGFNCLLSLISEINLSVKrLKYNNKTr
>M pahari
xGLAwTAKRGSNCLLSLISEIDLSVKrLKYNNKTr
>M coucha
xGLVwTAKRGSNCLLFLISEIDLPVKrLELLNKTr
>M unguiculatus
xGLEwTAKRGFNCLLFFIRETDLPVKrREYYNxTr
>J jaculus
IrDLYEWQTrVYCLLLPISEIDLPVKrLEYNNKTr
>A amphibius
WGLEwMASRGFNCLLLPISEIDLPVKrRECYNKTr
>C canadensis
xGLVwTAwRGFICLLLPISEIDLPVKrREwKNKTr
>C fiber
xGLVwTAwRGFICLLLPISEIDLPVKrRExTNKTr
>I tridecemlineatus
xGLVwMAwRGFNCLLLLISEIDLPVKrREFYNKTr
>U parryii
xGLAwMAwRrFNCLLLLISEIDLPVrrREFYNKTr
>M marmota
xGLAwMAxRGFNCLLLLISEIDLPVKrREFPNKTr
>M monax
xGLVwMAwRGFNCLLLLISEIDLPVKrREFPNKTr
>C porcellus
xGLVwMArRGFICLLLYVSEIDLPVKKRExYNKTr
>O degus
xGLVwTAwRGFNCLLLMVCEIDLLVKrRExKNKTr
>H glaber
xGLVwMAKRrFFCLLLSVSEIDFPVKrRGxQNKTK
>O cuniculus
WGLAwMATRGLNCLFLPISEIDLPVKrRGxNNKTr
>O curzoniae
xGLVwTATRGLNCLPPQISEIDLPVKrRGxHNKTr
>B acutorostrata
xGLVwMATRGFYCLLLLISEIDLPVKrRGxQNKTr
>B musculus
xGLVwTATRGFYCLLLLISEIDLPVKrRGxQNKTr
>L vexillifer
xGLVwMATRGFYCLLLLISEIDLPVKrRExYNKTr
>D leucas
xGLVwMATRGFYCLLLLISEIDLPVKrRGxYNKTr
>N asiaeorientalis
xGLVwMATRGFYCLLLLISEIDLPVKrRGxxNKTr
>M monoceros
xGLVwMATRGFYCLLLLISEIDLPVKrRGxYNKTr
>P sinus
xGLVwMATRGFYCLLLLISEIDLPVKrRGxxNKTr
>O orca
xGLVwMATRGFYCLLLPISEIDLPVKrRGxHNKTr
>L obliquidens
xGLVwMATRrFYCLLLLISEIDLPVKrRGxHNKTr
>G melas
xGLVwMATRGFYCLLLLISEIDLPVKrRGxHNKTr
>T truncatus
xGLVwMATRGFYCLLLLISEIDLPVKrRGxCNKTr
>S chinensis
xGLVwMATRGFYCLLLLISEIDLPVKrRGxYNKTr
>S scrofa
xGLVwMATRGFYCLLLPISEIDLPVKrRExKNKTr
>B taurus
xGLVwMAARGFYCLLLPISEIDLPVKrRECTNKTr
>B mutus
xGLVwMATRGFYCLLLPISEIDLPVKrRECMNKTr
>B bubalis
xGLVwMATRGFYCLLLPISEIDLPVKrRECTNKTr
>B grunniens
xGLVwMATRGFYCLLLPISEIDLPVKrRECMNKTr
>C hircus
xGLVwTATRGFYCLLLPISEIDLPVKrREwINKTr
>O aries
xGLVwMATRGFYCLLLPISEIDLPVKrRGxINKTr
>O dammah
xGLVwMATRGFYCLLLPISEIDLPVKrRGwTNKTr
>M muntjak
xGLVwTATRGFYCLSLLISEIDLPVKrREYINKTr
>M reevesi
xGLVwMATRGFYCLLLPISEIDLPVKrREYINKTr
>O virginianus
xGLVwMAKRGFYCLLLPISEIDLPVKrREYHNKTr
>C ferus
xGLVwTATRGFYCLLLPISEIDLPVQrRGYTNKTr
>C dromedarius
xGLVwMATRGFYCLLLPISEIDLPVQrRGYTNKTr
>C simum
xGPVwMATRGFYCLLLSISEIDLPVKrRExHNKTr
>E caballus
xGLVwMATRGFYCLLLPISEIDLPVKrRExLNKTr
>E asinus
xGLVwMATRGFYCLLLPISEIDLPVKrRExSNKTr
>H hyaena
xGLVwMATRGFNCLLLPISEIDLPVKrREYNNKTr
>S suricatta
xGLVwTATRGFNCLLLLIREIDLPVKrRKxNNKTr
>P pardus
xGLVwMATRGLYCLLLPIREIDLPVKrREYNNKTr
>A jubatus
xGLVwTATRGLYCLLLPIREIDLPVKrREYNNKTr
>Ly canadensis
xGLVwMATRGLYCLLLPIREIDLPVKrREYNNKTr
>P yagouaroundi
xGLVwTATRGLYCLLLPIREIDLPVKrREYNNKTr
>F catus
xGLVwTATRGLYCLLLPIREIDLPVKrREYNNKTr
>E lutris
xGLVwTATRGFNCLLLPISEIDLPVKrRExTNKTr
>G gulo
xGLVwTATRGFNCLLLPIGEIDLPVKrRGxTNKTr
>M putorius
xGLVwMATRGFNCLLLPISEIDLPVKrREYTNKTr
>M erminea
xGLVwMATRGFNCLLLPISEIDLPVKrREYTNKTr
>C lupus
xGLVwMATRGFNCLLLPISEIDLPVKrREYHNKTr
>V vulpes
xGLVwMATRGFNCLLLPISEIDLPVKrREYYNKTr
>V lagopus
xGLVwMATRGFNCLLLPIREIDLPVKrREYHNKTr
>U arctos
xGLVwKATRGFNCLLLPISEIDLPVKrRExNNKTr
>U maritimus
xGLVwKATRGFNCLLLPISEIDLPVKrRExNNKTr
>A melanoleuca
xGLVwTATRGFNCLLLPISEIDLPVKrRGxDNKTr
>C ursinus
xGLVwMATRGFYCLLLPISEIDLPVKrRExNNKTr
>Z californianus
wGLVwMATRGFYCLLLLISEIDLPVKrRExHNKTr
>E jubatus
xGLVwMATRGFYCLLLPISEIDLPVQrRExHNKTr
>N schauinslandi
LGLVwMATRGFNCLLLPISEIDLPVKrRExNNKTr
>P vitulina
xGLVwTATRGFNCLLLPISEIDLPVKrRExNNKTr
>M leonina
LGLVwMATRGFNCLLLPISEIDLPVKrRExNNKTr
>H grypus
xGLVwTATRGFNCLLLPISEIDLPVKrRExNNKTr
>M javanica
xGLVwTArRGFYCLSSVTSEIDLPVKrRExYNKTr
>P alecto
xGLVwMATRGFYCLLLPISEIDPPVKrREYTNKTr
>P vampyrus
xGLVwTATRGFYCLLLPISEIDPPVKrREYVNKTr
>P giganteus
xGLVwTATRGFYCLLLPISEIDPPVKrREYMNKTr
>R aegypticus
xGLVwMATRGFYCLLLPISEIDLPVKrREFTNKTr
>R ferrumequinum
xGLVwMATRGFYCLLLPISEIDLPVKrRExYNKTr
>H armiger
xGLVwMATRGFYCLLLPISEIDLPVKrREYPNKTr
>D rotundus
xGLVwMATRGFHCLFLPIREIDLPVKrRGCHDKTr
>A jamaicensis
xGLVwMATRGFYCLFLPISEIAFPVKrREYTNKTr
>M fuliginosus
xGLVwMATRGFNCLLLLISEIDLPVKrREYSNKTr
>M myotis
xGLVwMAQRGFYCLLLLISEIDLPVKrRExKNKTr
>E fuscus
xGLVwTASREFCCLLLxISEIDTPVKrRGwKNKTr
>M molossus
xGLVwMATRGFYCLLLLINEIDLPVKrRExTNKTr
>P kuhlii
xGLVwMASRGFCCLLLRISEIDIPVKrRExENKTr
>S araneus
xGLVwMATRGFNCLLFLISEIDLSVKrRKxSNKTr
>C cristata
xGLVwMATRGFNCLLLPISEIDLPVKrRGxKNKTr
>E europaeus
xGLAwMASRELNCLLTxISEIDFPVKrREYYNKTr
>T occidentalis
xGLVwMATRGFNCLLLPISEIDLPVKrRExxNKTr
>D novemcinctus
xGPVwMAKRGFHCLLFPISKIDLPVKrRExSYKTr
>C didactylus
xGLAwKAxRGFYCLLLPISEIDLPVKrQGxTYKTr
>E edwardii
wGLVwMArREFNCLLSPISEIDLPVKrQExFYKTr
>C asiatica
xGLVwMATRGFNCLLSLISEIDLPVKrRExMYKTr
>E telfairi
xGLVwMATRGFNCLLLLISEIDLPVKrRGLEHKTr
>T manatus
xGLVwMATRESNCLFLPISEIDLPVKrRGxSYKTr
>L africana
xGLVwTATRGFNCLFPLINEIDLLVKrRExTYKTr
>O afer
xGLAwMATREFNCLLLFISEIDLPVKrRVCNYKTr
>T vulpecula
xrLVwMAxRGFNCLLSLISEIDLPVQrREYPYKTr
>S harrisii
WGLVwMAPRGFNCLLLPISEIDLPVQrRGxLYKTr
>M domestica
xrLVwMAKRGFNCLFFSINEIDLPVQrRVxLYKTr
>V ursinus
xGLAwMAxRGFDCLLFLISEIDLPVQrREYrYKTr
>P cinereus
xGLVwMASRGPNCLLFPISEIDLPVQrRExYYKTr
>T aculeatus
xrLAwTAKRKSNCLLLSISEIALPVQrRGxEHKTr
>O anatinus
xrLVwMArRKSNCLLLPISEIALPVQrRGxHHKTr
>L grandis
SrLVwMAKRGLNCLLQAIGEIDLPVQKQGxTHKTr
>S vulgaris
SrLVwMAKRGLNCLLQAIGEIDLPVRKQGxTHKTr
>T rufiventris
SrLVwMAKRGLNCLLQAIGEIDLPVRKQGxSHKTr
>T guttata
SrLVwMAKRGLNCLLQAIGEIDLPVQKQGxTHKTr
>H rustica
SGLVwMAKRGLNCLLQEIGEIDLPVQKQGxTHKTr
>C gouldiae
SrLVwMAKRGLNCLLQAIGEIDLPVQKQGxTHKTr
>Z borbonicus
SGLVwMAKRGLNCLLQAIGEIDLPVQKQGxPHKTr
>M alba
SrLVwMAKRGLNCLLQAIGEIDLPVQKQGxTHKTr
>M ater
SrLVwMAKRGLNCLLQAIGEIDLPVQKQGxTHKTr
>P humilis
SrLVwMAKRGLNCLLQAIGEIDLPVQKQGxTHKTr
>C moneduloides
SGPVwMAKRGLNCLLQAIGEIDLPVQKQGxLHKTr
>P montanus
SrLVwMAKRGLNCLLQAIGEIDLPVQKQGxTHKTr
>C parvulus
SrLVwMAKRGLNCLLQAIGEIDLPVQKQGwAHKTr
>E schlegeli
SrLVwMAKRGLNCLLQTINEIDLPVQKQExTHKTr
>E moseleyi
SrLVwMAKRGLNCLLQMINEIDLPVQKQExTHKTr
>E pachyrhynchus
SrLVwMAKRGLNCLLQTINEIDLPVQKQExTHKTr
>S humboldti
SrLVwMAKRGLNCLLQMINEIDLPVQKQExTHKTr
>S mendiculus
SrLVwMAKRGLNCLLQMINEIDLPVQKQExTHKTr
>S magellanicus
SrLVwMAKRGLNCLLQMINEIDLPVQKQExTHKTr
>A forsteri
SrLVwMAKRGLNCLLQTINEIDLPVQKQExAHKTr
>P adeliae
SrLVwMAKRGLNCLLQTINEIDLPVQKQExTHKTr
>P papua
SrLVwMAKRGLNCLLQTINEIDLPVQKQExTHKTr
>N nippon
SrLVwMAKRGPNCLLQTISEIDLPVQKQGYVHKTr
>H cachinnans
LrLVwTAKRGLNCLLQVISEIDLPVQKQEwAHKTr
>F peregrinus
SGPVwMAKRGLNCLLQMISEIDLPVQKQEwAHKTr
>H leucocephalus
SGLVwMAKRGLNCLLQMVSEIDLPVQKQEYTHKTr
>H albicilla
SGLVwMAKRGLNCLLQMVSEIDLPVQKQEYTHKTr
>S tyrannus
SGLVwMAKRGLNCLLQMVREIDLPVQrQExAHKTr
>S serpentarius
SrLVwMAKRGLNCLLQVISEIDLPVQKQEYAHKTr
>T alba
SrPVwMAKRGLNCLLQKISEIDLPVTKRECTHKTr
>S habroptila
SrLVwMAKRGLNCLLWVISETDLLVQKQGxAHKTr
>M undulatus
SrLVwMAKRGLNCLLQTISETDLPVQKRGYMHKTr
>A rowi
SrLVwTAKRGPNCLLQMISEIDPLVQKQExKHKTr
>A owenii
SrLVwMAKRGPNCLLRMISEIDLLVQKQEYKHKTr
>G gallus
LrLVwMAKRGLNCLLxVIYEISIPVQKRECEHKTr
>G lafayetii
LrLVwMAKRGLNCLLQVIYEISIPVQKRECDHKTr
>P colchicus
LrLVwMAERGLNCLLQMISEISIPVQKRECDHKTr
>M gallopavo
LrLVwMAKRGLNCLLxMIYEISILVQKRECEHKTr
>M ocellata
LrLVwMAKRGLNCLLxVISEISILVQKRECDHKTr
>C japonica
SrLVwMAKRGLNCLLQMISEISILVQKRECDHKTr
>A platyrhynchos
SrLVwMAKRGLNCLSRMISEIDLPVQKRGCEHKTr
>A cygnoides
SrLVwMAKRGLNCLSQMISEIDLPVQKQGCEHKTr
>L smithsonianus
SrLVwMAKRGLNCLLQMISEIDLPVQKQECLHKTr
>T guttatus
SrPVwMAKRGLNCLLQMINEIDLPVQKQEYHHKTr
>D novaehollandiae
SrLVwMAKRGLNCLLQMISEIDLPVQKQEYGHKTr
>S camelus
SGLVwMAKRGLNCLLQMINEIDLPVQKQEYKHKTr
>R americana
SrLVwMAKRGPNCLFQMISEIDLPVQKQEYEHKTr
>A mississippiensis
xGPVwTAKRESNCLLQATNEIDLPVQKQEwPHQTr
>C latirostris
xGPVwMVKRESNCLLQTANEIDLPVQKQExHHQTr
>C porosus
xGPVwKAKRESICLLQKASEIDLPVQKQGwQHrTr
>G evgoodei
xrLEwMAKRGSTCLLQTISEIDLPVQKRExYYKTr
>M reevesii
xrLEwMAKRGSTCLLQMISEIDLPVQKQExHYKTr
>D coriacea
xrLEwMAKRGSTCLLQTISEIDLPVQKQGwYYKTr
>T scripta
xrLEwMAKRGSTCLLQMISEIGLPVQKRGxSYKTr
>T carolina
xrLEwMAKRGSTCLLLMISEIDLPVQKQGxPYKTr
>C picta
xrLEwMAKRGSTCLLQMISEIDLPVQKRGxPYKTr
>P sinensis
xGLVwKAKRGSTCLLQLISEIDLPVQKQEYKYKTr
>C mydas
xrLEwMAKRGSTCLLQTISEIDLPVQKRExHYKTr
>G japonicus
xrPVwKAKwGRTCLLGPVNETDLPVQKLTYTHKTr
>P picta
xGPVwTAxwGSNCLLQPVNEPDLSVKKLKYKHKTK
>P vitticeps
xGPVwMATWExNCLFrPVSEIDPPVQKQEWQSKTK
>A carolinensis
xGPVwTAKwMFNCLFxLISETDLPVQKLGxxYKTr
>V komodoensis
xwLVwTAMRExTCLFxLISETDLPVQKLGHxHKTK
>P muralis
xGLEwTAKwGQNCLLRTSQwNwSSSTKAGMNTxDE
>w vivipara
xrLEwMAKwGLICLLRTNQwNxSFSTKAEMKTxDE
>L agilis
SGLEwMAKwGLNCLLRTSQwNwFPSTKAGMYSxDE
>P guttatus
YrPVwKAKwGSNCLLxxINxTDLLVKKLExQHKTr
>T sirtalis
CrPVwMAKwGFNCLLxxVYxTDLLVKKLEYPHKTr
>C tigris
CrPVwKAKwEPNCLLxxINxTDLLVQKLEYxHKTr
>P bivittatus
CrPVwKATwESNCLLxSINxTDLPVQKLrYTYKTr
>P mucrosquamatus
CrPVwKAxwEPNCLLxQINxTDLLVQKLEYQHKTr
>N scutatus
CrPVwKAQwGSNCLFxxINxTDLLVQKLGYQHKTr
>S punctatus
MKTSMTEKRGPNCLLAKISEIDPLVQKQGxNHKTM
>M unicolor
xrLVwTArRELNCLFYLVNEIDHQVQrPExNNKTr
>G seraphini
xrLVwMAKRKLNCLLNLVNEIDLLVQKQExKNKTr
>R bivittatum
xrPVwTATRrLNCLLYLISEISYPVQKQEYSHKTr
>R imitator
wGLVwMAPRGLYCLLFLINETDLLVKKRGxAYKTr
>N parkeri
xGLVSTASRGLYCLLSPISETDLPVKKRGxSYKTr
>B bufo
CGLVWMASRrLYCLLFLISETNLPVKKRGxYYKTr
>X laevis
xrLVwTAPRrFNCLLHPIHxTDLPVQrRGYNHKTr
>X tropicalis
xrLVwMAPRrFNCLLHPIHxTDLPVQrRGYTHKTr
>R temporaria
wGLVSTALRGLYCLLFLISETDLPVKKRGSKYKTr
>P annectens
xGPVwMATRGSNCLLPQISEIDLSVQKRMFFHKTr
>L chalumnae
wrPVwMAPRGLNCLLFPISKIDLSVQKRTxLHxTr
>A ruthenus
wrPVwMAxRGLNCLLFPVSEIDLLVQrRAxSHKTr
>P spathula
wrPVwMAxRGLDCLLFPVSEIDLLVQrRAxPHKTr
>L oculatus
wrPVwMASRGLTCLLFPVNEIDLPVQKRTCKHKTr
>P senegalus
wGLVwMAPRGLNCLFSPVNxTDLPVQKRVxKHKTr
>E calabaricus
xGLVwMAKRGLDCLFSPVNxTDLPVQKRVxKHKTr
>A calva
xrPVwMASRGLICLSFPVNEIDLPVQKRAYAHKTr
>S formosus
wrPVwKVSRGPHCLLLQVSEIDLPVQKRALTHKTr
>M cyprinoides
wrPVwKAPRGLNCLLPPVNEIDLPVQKRTxKHKTr
>M atlanticus
wrPVwKAPRGLNCLPPPVNETDLSVQKRTxQHKTr
>A anguilla
xrPVwMAxRGFNCLLPLVNEIDLPVQKRTxTHKTr
>C harengus
wrPVwMAxRGFNCLFLLVSETDLPVQKRVwMYKTr
>A sapidissima
WrPVwMAxRGFNCLFFPVNETDLPVQKRVFTHKTr
>D clupeoides
wrPVwMAxRGFNCLLPLVSEIDLPVKKRTxxYKTr
>D rerio
xGPVwMAKRGLNCLPHQVSEIDLSVQKRMxxYKTr
>S rhinocerous
xrPVwMAKRGLNCLPFQVSEIDLPVQKRVxxYKTr
>S grahami
xrPVwMAKRGLNCLPFQVSEIDLPVQKRVxxYKTr
>S anshuiensis
xrPVwMAKRGLNCLPFQVSEIDLPVQKRVxxYKTr
>C idella
xrPVwMAKRGLNCLPLQVSEIDLSVQKRVxPYKTr
>O macrolepis
xrPVwTAKRGLNCLPSQVSEIDLPVQKRVxxYKTr
>L rohita
xrPVwMAKRGLNCLPFPVSEIDLPVQKRAxKYKTr
>C carpio
xrPVwMAKRGLNCLPFQVSEIDLPVQKRVxYYKTr
>P promelas
xrPVwMArRGLNCLPLPVSEIDLSVQKRVxFYKTr
>C auratus
xrPVwMAKRGLNCLPFPVSEIDLPVQKRVxxYKTr
>M amblycephala
xrPVwMAKRGLNCLPLQVSEIDLSVQKRVxwYKTr
>C chanos
xrPVwMARRGLNCLSSPVSEIDLSVQKRTLYCKTr
>A mexicanus
xrPVwMVKRGLNCLPFLISEIDLPVQKRVxEYKTr
>T tibetana
wrPVwMAKRGLNCLPFQVSEIDLPVQKRVYKYKTr
>P nattereri
wGPVwMAKRGLNCLLFPVNEIDLPVQKRAYLYKTr
>C macropomum
wGPVwMAERGLNCLLFLVNEIDLPVQKRVYxYKTr
>P hypophthalmus
wrPVwMVERGLNCLPFQVNEIDLPVQKRAYKYKTr
>A melas
WrPVwMVERGLSCLPFQVNEIDLPVQKRTYTYKTr
>C batrachus
wrPVwMVERGLNCLPLQVNEIDLPVQKRTYMYKTr
>E electricus
xGPVwMArRrPNCLPFQISxIDLPVQKQVFTYKTr
>I punctatus
WrPVwMVERGLNCLPFQVNEIDLPVQKRTYKYKTr
>H wyckioides
wrPVwMVERGLNCLPLQINEIDLPVQKRACSYKTr
>T fulvidraco
wrPVwMVERGLNCLPFQVNEIDLPVQKRTxNYKTr
>E lucius
wrPVwMASRGLSCLLFQVNEIDLPVQKRTxEHKTr
>C clupeaformis
wrPVwMASRGLSCLLFQVSEIDLPVQKRAxVHKTr
>S alpinus
wrPVwMASRGLSCLLSQVNEIDLPVQKRAxVHKTr
>S namaycush
wrPVwMASRGLSCLLSQVNEIDLPVQKRTxVHKTr
>S salar
wrPVwMASRGLSCLLFQVNEIDLPVQKRTxTHKTr
>S trutta
wrPVwMASRGLSCLLFQVNEIDLPVQKRTxTHKTr
>O tshawytscha
wrPVwMASRGLSCLLFQVNEIDLPVQKRTxAHKTr
>O kisutch
wrPVwMASRGLSCLLFQVNEIDLPVQKRTxAHKTr
>O nerka
wrPVwMASRGLSCLLFQVNEIDLSVQKRTxTHKTr
>O mykiss
wrPVwMASRGLSCLLFQVNEIDLPVQKRTxAHKTr
>O keta
wrPVwMASRGLSCLLFQVNEIDLPVQKRTxVHKTr
>G morhua
wrPVwMASRGLSCLPSPVNEIDLPVQrRGxLHKTr
>M murdjan
wrPVwMAxRGPSCLLFPVNEINLPVQKRGYSHKTr
>T amazonica
xrPVwMASRGFNCLYFPINxIILFVQKRrLSYKTr
>H comes
xrPVwMAxRGLNCLLTPVNEIDLPVQKRELTHKTr
>S acus
xrPVwMAxRGLNCLLYPVNEIDLPVQKRGYxYKTr
>T maccoyii
WrPVwMALRGLNCLLFLVSEIDLPVQKRGYNHKTr
>S orbicularis
WrPVwMAxRGLNCLLSQVNEIDPPVQKRGxLHKTr
>P magnuspinnatus
WrPVwMAxRGPSCLLFPVNEIDFPVQKQGxMHKTr
>B pectinirostris
WrPVwMAxRGPSCLLFLVNEIDPPVQKRGYxHKTr
>A testudineus
wrPVwMArRGLNCLLFQVNEIDLPVQKRGYYHKTr
>M albus
wrPVwMAxRrLNCLLFKVNKIDLPVQKRGLHHKTr
>S argus
wrPVwMAxRGLNCLLFQVNEIDLPVQKRGxQHKTr
>M armatus
WrPVwMAxRrLNCLLSLVNEIDLPVQKRGxSHKTr
>T jaculatrix
wrPVwMArRGLNCLLFQVNEIDLPVQKRGxLHKTr
>X gladius
wrPVwMAxRGLSCLLFPVNEIDLPVQKRGYNHKTr
>L calcarifer
wrPVwMASRGLNCLLFLSQwNwSPRAEAGMKTxDE
>S senegalensis
wrPVwMAKRGLNCLLYPVNEIDLPVQKRGYNHKTr
>S maximus
WrPVwMAxRGLNCLLSQVNEVDLPVQKRGYSHKTr
>S dumerili
WrPVwMAPRGLDCLLFQVNEIDLPVQKRGwAHKTr
>S lalandi
WrPVwMAPRGLDCLLFQVNEIDLPVQKRGwAHKTr
>P olivaceus
wrPVwMAxRGLSCLLPPVNEIDLPVQKRGxPHKTr
>C semilaevis
wGPVwMVwRGLNCLLFxINEIDLFVQKRrxLYKTr
>E naucrates
wrPVwMVwRGLNCLLTLVNEIDLPVQKRExMHKTr
>H hippoglossus
wrPVwMAxRGLNCLLPPVNEIDLPVQKRGLNHKTr
>H stenolepis
wrPVwMAxRGLNCLLPPVNEIDLPVQKRGLNHKTr
>S fasciatus
wrPVwMAxRGLDCLPLPVSEIDLSVQKREYTHKTr
>G willdenowi
wrPVwMAKRGLNCLPLSINEIDFPVQKRGxKHKTr
>M incilis
wGPVwMARRGLSCLLSPANEIDLPVQKREYwHKTr
>S partitus
CrPVwMARRGLNCLLFPVNEIDLPVQKRrLSHKTr
>A polyacanthus
WGPVwMARRGLNCLLFPVNEIDLPVQKREwHHKTr
>A ocellaris
wrPVwMARRGLNCLLFPVNEIDLPVQKRExYHKTr
>P ranga
wrPVwMASRGLYCLLFPVNEIDLPVQKRGxKHKTr
>P reticulata
wrPVwMAKRGLNCLLPPVNEIDLPVQKRGxLHKTr
>P mexicana
wrPVwMAKRGLNCLLPPVNEIDLPVQKRGYPHKTr
>P latipinna
wrPVwMAKRGLNCLLPPVNEIDLPVQKRGYPHKTr
>P formosa
wrPVwMAKRGLNCLLPPVNEIDLPVQKRGYSHKTr
>M boesemani
wrPVwMAQRGLNCLLFPVNEIDLPVQKRGxTHKTr
>K marmoratus
wrPVwMAxRGLSCLILPVNEIDLPVQKRGxTHKTK
>N whitei
wrLVwMAxRKLNCLILLTNEIDLPVQKRGxKHKTK
>X hellerii
wrPVwMAKRGLNCLLPPVNEIDLPVQKRGCQHKTr
>X couchianus
wrPVwMAKRGFNCLLPPVNEIDLPVQKRGCxHKTr
>X maculatus
wrPVwMAKRGLNCLLPPVNEIDLPVQKRGCxHKTr
>C variegatus
wrPVwMAKRGLNCLLLxVNEIDLPVQKRGYQHKTr
>C tularosa
wrPVwMAKRGLNCLLLxVNEIDFPVQKRGYQHKTr
>N furzeri
wrPVwMAxRGLNCLLFLINEIDLLVQKRExKHKTr
>A limnaeus
xrPVwMAxRGFNCLTLLVNEIDFSVQKRrYKHKTK
>G affinis
wrPVwMAKRGLNCLLPPVNEIDPPVQKRGxQHKTr
>M menidia
WrPVwMARRGLNCLLPPVNEIDLPVQKRGYPHKTr
>F heteroclitus
wrPVwMAKRGLNCLLPxVNEIDFPVQKRGwMHKTr
>O melastigma
wrPVwMAxRGLNCLFLPINEIDLPVQKRGYxHKTr
>O javanicus
wrPVwMAxRGLNCLFLPINEIDLPVQKRGxEHKTr
>O latipes
wrPVwMAxRGLNCLLSLVNEIDLPVQKRGxKHKTr
>A centrarchus
wrPVwMAPRGLNCLLSPVNEIDLPVQKRGSPHKTr
>M zebra
wrPVwMAxRGLNCLLFPVNEIDLPVQKRGYxHKTr
>A calliptera
wrPVwMAxRGLNCLLSPVNEIDLPVQKRGYxHKTr
>P nyererei
wrPVwMAxRGLNCLLFPVNEIDLPVQKRGYxHKTr
>S diagramma
wrPVwMAxRGLNCLLFPVNEIDSPVQKRGYQHKTr
>H burtoni
wrPVwMAxRGLNCLLFPVNEIDLPVQKRGYxHKTr
>N brichardi
wrPVwMAxRGLDCLLFPVNKIDPPVQKRGCxHKTr
>O niloticus
wrPVwMAxRGLNCLLFPVNEIDLPVQKRGYKHKTr
>O aureus
wrPVwMAxRGLNCLLFPVNEIDLPVQKRGYxHKTr
>T rubripes
CGPVwMAxRGLSCLLSQVNELDLPVQKRGxNHKTr
>T flavidus
CGPVwMAxRGLSCLLSQVNELDLPVQKRGxNHKTr
>T bimaculatus
CGPVwMAxRGLSCLLSQVNELDLPVQKRGxNHKTr
>T nigroviridis
WGPVwMARRGLNCLLFQVNEIDLSVQKRExKHKTr
>C milii
wrPVwKASRDFTCLPSSINEIDLSVQKRVxKHKTr
>C carcharias
wrPVwKASREFNCLYFLINEIDLPVQKRVxPHxTr
>A radiata
wrPVwKASREFTCLYFLINEIDLPVQKRGYYHKTr
>R typus
wrPVwKASREFNCLYFPINEIDLPVQKRExTHxTr
>S canicula
wrPVwKAPREFDCLYSLINEIDLLVQKRVwxHKTr
>S torazame
wrPVwKAPREFNCLYFLINEIDLLVQKRVxHHxTr
>C punctatum
wrPVwKASREFNCLYFLIHEIDLSVQKRrxKHxTr
>P marinus
LrLEwKVTRGHNCLLIPINEIDLPVQrRVxTHKTr
>I unicuspis
LrLEwKVTRrHNCLLIPINEIDLPVQrRVxTHKTr
>I gagei
LrLEwKVTRrHNCLLIPINEINLPVQrRVxIHKTr
>G australis
LrLEwKVTRGHNCLLILINEIDLPVQrQVYVHKTr
>M jespersenae
FrLEwMDxRKPNCLLFPINEINLSVQrQrxTYKTK
>M australis
FrLEwMDxRKPNCLLFPINEINLSVQrQrxLYKTK
>E strickrotti
YrLEwMDxRKPNCLLIFINEIILSVQrQKLPYKTK
>P cheni
SrLEwMVxRKPNCLLIFINEIILSVQrQrSLYKTK

## Sheet: S6_MSAbase_humanin_vert
>H sapiens
TAGGGACCTGTATGAATGGCTCCACGAGGGTTCAGCTGTCTCTTACTTTTAACCAGTGAAATTGACCTGCCCGTGAAGAGGCGGGCATGACACAGCAAGACGAGA
>P troglodytes
TAGGGACTTGTATGAATGGCTCCACGAGGGTTCAGCTGTCTCTTACTTTCAACCAGTGAAATTGACCTACCCGTGAAGAGGCGGGCATAACATAGCAAGACGAGA
>P paniscus
TAGGGACTTGTATGAATGGCTCCACGAGGGTTTAGCTGTCTCTTACTTTCAACCAGTGAAATTGACCTGCCCGTGAAGAGGCGGGCATAACATAGCAAGACGAGA
>G gorilla
TAGGGACTCGTATGAATGGCTCCACGAGGGTTCAGCTGTCTCTTACTTTTGACCAGTGAAATTGACCTGCCCGTGAAGAGGCGGACATAACATAACAAGACGAGA
>P abelii
TGAGGACTTGTATGAATGGCTCCACGAGGGTTCGACTGTCTCTTACTTTTAACCAGTGAAATTGACCTGCCCGTGAAGAGGCGGGCATAACATAACAAGACGAGA
>S syndactylus
TGGGGACTTGTATGAATGGCTCCACGAGGGTTCAGCTGTCTCTTACTTTCAACCAGTGAAATTGACCTGCCCGTGAAGAGGCGGGCATAATACGACAAGACGAGA
>H leuconedys
TGGGGACTTGTATGAATGGCTCCACGAGGGTTCAGCTGTCTCTTACTTTTAACCAGTGAAATTGACCTGCCCGTGAAGAGGCGGGCATGACCTAACAAGACGAGA
>N leucogenys
TGGGGACTTGTATGAATGGCTCCACGAGGGTTCAGCTGTCTCTTACTTACAACCAGTGAAATTGACCTGCCCGTGAAGAGGCGAGCATAACCTAACAAGACGAGA
>N siki
TGGGGACTTGTATGAATGGCTCCACGAGGGTTCAGCTGTCTCTTACTTACAACCAGTGAAATTGACCTGCCCGTGAAGAGGCGAGCATAACCTAACAAGACGAGA
>H muelleri
TGGGGACTTGTATGAATGGCTCCACGAGGGTTCAGCTGTCTCTTACTTTCAACCAGTGAAATTGACCTGTCCGTGAAGAGGCGGACATAACCTAACAAGACGAGA
>H lar
TGGGGACTTGTATGAATGGCTCCACGAGGGTTCAGCTGTCTCTTACTTTCAACCAGTGAAATTGACCTGTCCGTGAAGAGGCGGACATAACCTAACAAGACGAGA
>H klossii
TGGGGACTCGTATGAATGGCCCCACGAGGGTTCAGCTGTCTCTTACTTTCAACCAGTGAAATTGACCTGTCCGTGAAGAGGCGGACATAACCTAACAAGACGAGA
>H moloch
TGGGGACTCGTATGAATGGCCCCACGAGGGTTCAGCTGTCTCTTACTTTCAACCAGTGAAATTGACCTGTCCGTGAAGAGGCGGACATAACCCAACAAGACGAGA
>H agilis
TGGGGACTTGTATGAACGGCTCCACGAGGGTTCAGCTGTCTCTTACTTTCAACCAGTGAAATTGACCTGTCCGTGAAGAGGCGGACATAACCTAACAAGACGAGA
>H pileatus
TGGGGACTTGTATGAATGGCTCCACGAGGGTCCAGCTGTCTCTTACTTTCAACCAGTGAAATTGACTTGTCCGTGAAGAGGCGGACATAGCCTAACAAGACGAGA
>M mulatta
TGGGGACTCGCATGAAAGGCACCACGAGGGTTTAACTGTCTCTTACTTTTAACCAGTGAAATTGACCTGCCCGCGAAGAGGCGGGCATAAAATAATAAGACGAGA
>M fascicularis
TAGGGACTCGCATGAAAGGCACCACGAGGGTTTAACTGTCTCTTACTTTTAACCAGTGAAATTGACCTGCCCGTGAAGAGGCGGACATAAAACAATAAGACGAGA
>M nemestrina
TAGGGACTCGCATGAAAGGCACCACGAGGGTTTAACTGTCTCTTACTTTCAACCAGTGAAATTGACCTGCCCGTGAAGAGACGGGCATAAAATAATAAGACGAGA
>R roxellana
TAGGGACTTGTATGAATGGCAACACGAGGGTTTAACTGTCTCTTACTTTCAACCAGTGAAATTGACCTGCCCGTGAAGAGGCGGGCATATAACAATAAGACGAGA
>R bieti
TAGGGACTTGTATGAATGGCAACACGAGGGTTTAACTGTCTCTTACTTCCAACCAGTGAAATTGACCTACCCGTGAAGAGGCGGGCATACGACAATAAGACGAGA
>M sphinx
TAGGGACTTGCATGAATGGCATCACGAGGGTTTAACTGTCTCTTACTTTTAACCAGTGAAATTGACCTATCCGTGAAGAGACGGATATAATACAATAAGACGAGA
>C atys
TAGGGACTTGCATGAATGGCATCACGAGGGTTTAACTGTCTCTTACTTTTAACCAGTGAAATTGACCTATCCGTGAAGAGACGGATATAACACAATAAGACGAGA
>T gelada
TAGGGACTCGCATGAATGGCAACACGAGGGTTTAACTGTCTCTTACTTTTAACCAGTGAAATTGACCTATCCGTGAAGAGGCGGATATAAAACAATAAGACGAGA
>T francoisi
TAGGGACTTGCATGAATGGCAACACGAGGGTTTAACTGTCTCTTACTTCCAACCAGTGAAATTGACCTGTCCGTGAAGAGGCGGACATAAAATAATAAGACGAGA
>C sabaeus
TAGGGACTCGCATGAATGGCATCACGAGGGTTTAACTGTCTCTTACTTTCAACCAGTGAAATTGACCTGTCCGTGAAGAGACGGACATGAATTAATAAGACGAGA
>S apella
TAGGGACTTGTATGAACGGCAACACGAGGGTTTAACTGTCTCTTACTTTTAATCAGTGAAATTGACCTATCCGTGAAGAGGCGGATATGCATAAATAAGACGAGA
>S boliviensis
TAAGGACTTGTATGAATGGCCACACGAGGGTTTAACTGTCTCTTACTTCTAATCAGTGAAATTGACCTATCCGTGAAGAGGCGGATATATACAAATAAGACGAGA
>A nancymaae
TAGGGACTTGCATGAATGGCCACACGAGGGTTTAACTGTCTCTTACTTTTAATCAGTGAAATTGACCTATCCGTGAAGAGGCGGATATAACCAAATAAGACGAGA
>A seniculus
TAAGGACTTGTATGAATGGCCACACGAGGGTTTAACTGTCTTTTACTTCTAATCAGTGAAATTGACCTATCCGTGAAGAGGCGGATATAACTTAATAAGACGAGA
>C jacchus
TAAGGACTTGTATGAATGGCCACACGAGGGTTTAACTGTCTCTTACTTTTAATCAGTGAAATTGACCTATCCGTGAAGAGGCGGATATGCCTAAATAAGACGAGA
>C syrichta
TAAGGACTAGTATGAATGGCCCCACGAGGGTTTTACTGTCTCCTCCCTCCAATCAGTGAAATTGACATCTCCGTGAAGAGGCGGAGATATCTCAATAAGACGAGA
>P coquereli
TAAGGACTCGAATGAATGGCCAAACGAGGGTTAAACTGTCTCTTACTTTAGATCAGTGAAATTGACTTCCCCGTGAAGAGGCGGGGATACAACAATAAGACGAGA
>M murinus
TAAGGACTTGAATGAATGGCTACACGAGGGTTCAACTGTCTCTTACTTTTAATCAGTGAAATTGACCTTCCCGTGAAGAGGCGGGAATATACTAATAAGACGAGA
>P parienti
TAGGGACTCGAATGAATGGCTCCACGAGGGTTTAACTGTCTTTTATTTCTAATCAGTGAAATTGACCTCTCCGTGAAGAGGCGGAGATATAAAAACAAGACGAGA
>O garnettii
TGAGGACTAGAATGAATGGCCACACGAGGGTTTAACTGTCTCTTACTTATAATCAGTGAAATTGACCTCTTCGTGAAGAGGCGAAGATGTACGAATAAGACGAGA
>T minor
TAGGGACTTGTATGAATGGCCACACGAGGGTTTAACTGTCTCTTACTCTCAATCAGTGAAATTGACCTCCCCGTGAAGAGGCGGGGATGCCCTAATAAGACGAGA
>N galili
TAGGGACTCGCATGAAAGGCAAGACGAGGGTTTAACTGTCTCTTACTTCCTATCAGTGAAATTGACCTACCCGTGAAGAGGCGGGTATAAACAAATAAGACGAGA
>G surdaster
TAGGGACTAGTATGAATGGCTAGACGAGGATTCAACTGTCTCTTATTCTCAATCAGTGAAATTGACCTTCCAGTGAAGAGGCTGGAATAAAATAATAAGACGAGA
>A niloticus
TAGGGACTAGCATGAATGGCTAAACGAGGATTCAACTGTCTCTTATTCCCAATCAGTGAAATTGACCTTCCAGTGAAGAGGCTGGAATAACAAAATAAGACGAGA
>R norvegicus
TAGGGACTAGCATGAATGGCTAAACGAGGGTTCAACTGTCTCTTACTTTCAATCAGTGAAATTGACCTTCCAGTGAAGAGGCTGGAATCTCCCAATAAGACGAGA
>P leucopus
TAGGGACTAGAATGAATGGCTTAACGAGGGTTCAACTGTCTCTTATTTCCAATCAGTGAAATTGACCTTCCCGTGAAGAGGCGGGAATAAAAAAATAAGACGAGA
>M auratus
TAGGGACTAGTATGAAAGGCTAAACGAGGGTTCAACTGTCTCTTATTTCCAATCAGTGAAATTGACCTTCCCGTGAAGAGGCGGGGATATAATAATAAGACGAGA
>C griseus
TAGGGACTAGAATGAATGGCTAAACGAGGATTCAACTGTCTCTTATTCCCAATCAGTGAAATTGACCTTCCAGTGAAGAGGCTGGAATAACCTAATAAGACGAGA
>P maniculatus
TAGGGACTAGAATGAATGGCTTAACGAGGGTTCAACTGTCTCTTATTTCCAATCAGTGAAATTGACCTTCCCGTGAAGAGGCGGGAATGAAAAAATAAGACGAGA
>M ochrogaster
TGGGGACTGGAATGAATGGCCTCACGAGGATTCAACTGTCTCTTACCTCTAATCAGTGAAATTGACCTCCCCGTGAAGAGGCGGGGATACCACAATAAGACGAGA
>M musculus
TAGGGACTAGCATGAACGGCTAAACGAGGGTCCAACTGTCTCTTATCTTTAATCAGTGAAATTGACCTTTCAGTGAAGAGGCTGAAATATAATAATAAGACGAGA
>M caroli
TAGGGACTAGCATGAATGGCTTAACGAGGGTTCAACTGTCTCTTATCTTTAATCAGTGAAATTAACCTTTCAGTGAAGAGGCTGAAATACAATAATAAGACGAGA
>M pahari
TAGGGACTAGCATGAACGGCTAAACGAGGGTCCAACTGTCTCTTATCTTTAATCAGTGAAATTGACCTTTCAGTGAAGAGGCTGAAATATAATAATAAGACGAGA
>M coucha
TAGGGACTCGTATGAACGGCTAAACGAGGGTCCAACTGTCTCTTATTTTTAATCAGTGAAATTGACCTTCCAGTGAAGAGGCTGGAATTATTAAATAAGACGAGA
>M unguiculatus
TAGGGACTAGAATGAACGGCTAAACGAGGGTTTAACTGTCTCTTATTTTTCATCCGTGAAACTGACCTTCCCGTGAAGAGGCGGGAATACTACAACTAGACGAGA
>J jaculus
ATTAGGGACTTGTATGAATGGCAGACGAGGGTTTACTGTCTCTTACTTCCTATCAGTGAAATTGACCTTCCAGTGAAGAGGCTGGAATATAATAATAAGACGAGA
>A amphibius
TGGGGACTGGAATGAATGGCTTCACGAGGATTCAACTGTCTCTTACTTCCAATCAGTGAAATTGACCTTCCCGTGAAGAGGCGGGAATGCTACAATAAGACGAGA
>C canadensis
TAGGGACTTGTATGAACGGCTTGACGAGGGTTTATCTGTCTCTTACTTCCAATCAGTGAAATTGACCTTCCCGTGAAGAGGCGGGAATGAAAAAATAAGACGAGA
>C fiber
TAGGGACTTGTATGAACGGCTTGACGAGGGTTTATCTGTCTCTTACTTCCAATCAGTGAAATTGACCTTCCCGTGAAGAGGCGGGAATAAACCAATAAGACGAGA
>I tridecemlineatus
TAAGGACTAGTATGAATGGCTTGACGAGGGTTTAACTGTCTCTTACTTTTAATCAGTGAAATTGACCTTCCCGTGAAGAGGCGGGAATTTTATAATAAGACGAGA
>U parryii
TAAGGACTAGCATGAATGGCTTGACGAAGGTTTAACTGTCTCTTACTTTTAATCAGTGAAATTGACCTTCCCGTGAGGAGGCGGGAATTTTATAATAAGACGAGA
>M marmota
TAAGGACTAGCATGAATGGCCTAACGAGGGTTTAACTGTCTCTTGCTTTTGATCAGTGAAATTGACCTTCCCGTGAAGAGGCGGGAATTCCCTAATAAGACGAGA
>M monax
TAAGGACTAGTATGAATGGCTTGACGAGGGTTTAACTGTCTCTTACTTTTGATCAGTGAAATTGACCTTCCCGTGAAGAGGCGGGAATTTCCTAATAAGACGAGA
>C porcellus
TAAGGACTAGTATGAATGGCAAGACGAGGGTTTATCTGTCTCTTGCTTTACGTCAGTGAAATTGATCTTCCCGTGAAGAAGCGGGAATAATATAATAAGACGAGA
>O degus
TAAGGACTAGTATGAACGGCTTGACGAGGATTTAACTGTCTCTTGCTTATAGTCTGTGAAATTGACCTTCTCGTGAAGAGGCGAGAATAAAAAAATAAGACGAGA
>H glaber
TAAGGACTTGTATGAATGGCCAAACGAAGATTTTTCTGTCTCTTACTTTCAGTCAGTGAAATTGACTTCCCCGTGAAGAGGCGGGGATAACAAAATAAGACGAAA
>O cuniculus
TGGGGACTAGCATGAATGGCAACACGAGGGTTAAACTGTCTCTTTCTTCCAATCAGTGAAATTGACCTCCCCGTGAAGAGGCGGGGATAAAATAATAAGACGAGA
>O curzoniae
TAGGGACTTGTATGAACGGCAACACGAGGGCTCAACTGTCTCCCACCCCAAATCAGTGAAATTGACCTCCCCGTGAAGAGGCGGGGATAGCATAATAAGACGAGA
>B acutorostrata
TAAGGACTTGTATGAATGGCCACACGAGGGTTTTACTGTCTCTTACTTTTAATCAGTGAAATTGACCTCCCCGTGAAGAGGCGGGGATAACAAAATAAGACGAGA
>B musculus
TAAGGACTTGTATGAACGGCCACACGAGGGTTTTACTGTCTCTTACTTTTAATCAGTGAAATTGACCTCCCCGTGAAGAGGCGGGGATAACAAAATAAGACGAGA
>L vexillifer
TAAGGACTTGTATGAATGGCCACACGAGGGTTTTACTGTCTCTTACTTTTAATCAGTGAAATTGACCTTCCCGTGAAGAGGCGGGAATAATATAATAAGACGAGA
>D leucas
TAAGGGCTTGTATGAATGGCCACACGAGGGTTTTACTGTCTCTTACTTCTAATCAGTGAAATTGACCTCCCCGTGAAGAGGCGGGGATAATACAATAAGACGAGA
>N asiaeorientalis
TAAGGACTTGTATGAATGGCCACACGAGGGTTTTACTGTCTCTTACTTTTAATCAGTGAAATTGACCTCCCCGTGAAGAGGCGGGGATAATAAAATAAGACGAGA
>M monoceros
TAAGGACTTGTATGAATGGCCACACGAGGGTTTTACTGTCTCTTACTTCTAATCAGTGAAATTGACCTCCCCGTGAAGAGGCGGGGATAATACAATAAGACGAGA
>P sinus
TAAGGACTTGTATGAATGGCCACACGAGGGTTTTACTGTCTCTTACTTTTAATCAGTGAAATTGACCTCCCCGTGAAGAGGCGGGGATAATAAAATAAGACGAGA
>O orca
TAAGGACTTGTATGAATGGCCACACGAGGGTTTTACTGTCTCTTACTCCCAATCAGTGAAATTGACCTCCCCGTGAAGAGGCGGGGATAACACAATAAGACGAGA
>L obliquidens
TAAGGACTTGTATGAATGGCCACACGAAGGTTTTACTGTCTCTTACTCTTAATCAGTGAAATTGACCTCCCCGTGAAGAGGCGGGGATAACACAATAAGACGAGA
>G melas
TAAGGACTTGTATGAATGGCCACACGAGGGTTTTACTGTCTCTTACTCCTAATCAGTGAAATTGACCTCCCCGTGAAGAGGCGGGGATAACACAATAAGACGAGA
>T truncatus
TAAGGACTTGTATGAATGGCCACACGAGGGTTTTACTGTCTCTTACTCTTAATCAGTGAAATTGACCTCCCCGTGAAGAGGCGGGGATAATGCAATAAGACGAGA
>S chinensis
TAAGGACTTGTATGAATGGCCACACGAGGGTTTTACTGTCTCTTACTCCTAATCAGTGAAATTGACCTCCCCGTGAAGAGGCGGGGATAATACAATAAGACGAGA
>S scrofa
TAAGGACTTGTATGAATGGCCACACGAGGGTTTTACTGTCTCTTACTTCCAATCAGTGAAATTGACCTTCCCGTGAAGAGGCGGGAATAAAAAAATAAGACGAGA
>B taurus
TAAGGACTTGTATGAATGGCCGCACGAGGGTTTTACTGTCTCTTACTTCCAATCAGTGAAATTGACCTTCCCGTGAAGAGGCGGGAATGCACAAATAAGACGAGA
>B mutus
TAAGGACTTGTATGAATGGCCACACGAGGGTTTTACTGTCTCTTACTTCCAATCAGTGAAATTGACCTTCCCGTGAAGAGGCGGGAATGCATAAATAAGACGAGA
>B bubalis
TAGGGACTTGTATGAATGGCCACACGAGGGTTTTACTGTCTCTTACTTCCAATCAGTGAAATTGACCTTCCCGTGAAGAGGCGGGAATGCACTAATAAGACGAGA
>B grunniens
TAAGGACTTGTATGAATGGCCACACGAGGGTTTTACTGTCTCTTACTTCCAATCAGTGAAATTGACCTTCCCGTGAAGAGGCGGGAATGCATAAATAAGACGAGA
>C hircus
TAAGGACTTGTATGAACGGCCACACGAGGGTTTTACTGTCTCTTACTTCCAATCAGTGAAATTGACCTCCCCGTGAAGAGGCGGGAATGAATTAACAAGACGAGA
>O aries
TAAGGACTTGTATGAATGGCCACACGAGGGTTTTACTGTCTCTTACTTCCAATCAGTGAAATTGACCTCCCCGTGAAGAGGCGGGGATAAATCAACAAGACGAGA
>O dammah
TAAGGACTTGTATGAATGGCCACACGAGGGTTTTACTGTCTCTTACTTCCAATCAGTGAAATTGACCTCCCCGTGAAGAGGCGGGGATGAACCAACAAGACGAGA
>M muntjak
TAAGGACTTGTATGAACGGCCACACGAGGGTTTTACTGTCTCTCACTTCTAATCAGTGAAATTGACCTTCCCGTGAAGAGGCGGGAATACATTAATAAGACGAGA
>M reevesi
TAAGGACTTGTATGAATGGCCACACGAGGGTTTTACTGTCTCTTACTTCCAATCAGTGAAATTGACCTTCCCGTGAAGAGGCGGGAATATATTAATAAGACGAGA
>O virginianus
TAAGGACTTGTATGAATGGCCAAACGAGGGTTTTACTGTCTCTTACTTCCAATCAGTGAAATTGACCTTCCCGTGAAGAGGCGGGAATACCATAATAAGACGAGA
>C ferus
TAGGGACTTGTATGAACGGCCACACGAGGGTTCTACTGTCTCTTGCTTCCAATCAGTGAAATTGACCTCCCCGTGCAGAGGCGGGGATACACAAATAAGACGAGA
>C dromedarius
TAGGGACTTGTATGAATGGCCACACGAGGGTTCTACTGTCTCTTGCTTCCAATCAGTGAAATTGACCTCCCCGTGCAGAGGCGGGGATACACAAATAAGACGAGA
>C simum
TAGGGACCTGTATGAATGGCCACACGAGGGTTTTACTGTCTCTTACTTTCAATCAGTGAAATTGACCTTCCCGTGAAGAGGCGGGAATAGCACAATAAGACGAGA
>E caballus
TAGGGACTTGTATGAATGGCCACACGAGGGTTTTACTGTCTCTTACTTCCAATCAGTGAAATTGACCTTCCCGTGAAGAGGCGGGAATAACTAAATAAGACGAGA
>E asinus
TAGGGACTTGTATGAATGGCCACACGAGGGTTTTACTGTCTCTTACTTCCAATCAGTGAAATTGACCTTCCCGTGAAGAGGCGGGAATAATCAAATAAGACGAGA
>H hyaena
TAAGGACTAGTATGAATGGCCACACGAGGGTTTAACTGTCTCTTACTTCCAATCAGTGAAATTGACCTTCCCGTGAAGAGGCGGGAATATAACAACAAGACGAGA
>S suricatta
TAGGGACTCGTATGAACGGCCACACGAGGGTTTAACTGTCTCTTACTTCTAATCCGTGAAATTGACCTTCCCGTGAAGAGGCGGAAATAAAACAATAAGACGAGA
>P pardus
TAGGGACTTGTATGAATGGCCACACGAGGGCTTTACTGTCTCTTACTTCCGATCCGTGAAATTGACCTTCCCGTGAAGAGGCGGGAATATAACAATAAGACGAGA
>A jubatus
TAGGGACTTGTATGAACGGCCACACGAGGGCTTTACTGTCTCTTACTTCCAATCCGTGAAATTGACCTTCCCGTGAAGAGGCGGGAATATAATAATAAGACGAGA
>Ly canadensis
TAGGGACTTGTATGAATGGCCACACGAGGGCTTTACTGTCTCTTACTTCCAATCCGTGAAATTGACCTTCCCGTGAAGAGGCGGGAATATAACAATAAGACGAGA
>P yagouaroundi
TAGGGACTTGTATGAACGGCCACACGAGGGCTTTACTGTCTCTTACTTCCAATCCGTGAAATTGACCTTCCCGTGAAGAGGCGGGAATATAATAATAAGACGAGA
>F catus
TAGGGACTTGTATGAACGGCCACACGAGGGCTTTACTGTCTCTTACTTCCAATCCGTGAAATTGACCTTCCCGTGAAGAGGCGGGAATATAATAATAAGACGAGA
>E lutris
TAAGGACTTGTATGAACGGCCACACGAGGGTTTAACTGTCTCTTACTTCCAATCAGTGAAATTGACCTTCCCGTGAAGAGGCGGGAATAAACTAATAAGACGAGA
>G gulo
TAAGGACTTGTATGAACGGCCACACGAGGGTTTAACTGTCTCTTACTTCCAATCGGTGAAATTGACCTCCCCGTGAAGAGGCGGGGATAAACTAATAAGACGAGA
>M putorius
TAGGGACTTGTATGAATGGCCACACGAGGGTTTAACTGTCTCTTACTTCCAATCAGTGAAATTGACCTTCCCGTGAAGAGGCGGGAATATACCAATAAGACGAGA
>M erminea
TAGGGACTTGTATGAATGGCCACACGAGGGTTTAACTGTCTCTTACTTCCAATCAGTGAAATTGACCTTCCCGTGAAGAGGCGGGAATACACCAATAAGACGAGA
>C lupus
TAGGGACTTGTATGAATGGCCACACGAGGGTTTAACTGTCTCTTACTCCCAATCAGTGAAATTGACCTTCCCGTGAAGAGGCGGGAATACCACAATAAGACGAGA
>V vulpes
TAGGGACTTGTATGAATGGCCACACGAGGGTTTAACTGTCTCTTACTTCCAATCAGTGAAATTGACCTTCCCGTGAAGAGGCGGGAATACTATAATAAGACGAGA
>V lagopus
TAGGGACTTGTATGAATGGCCACACGAGGGTTTAACTGTCTCTTACTTCCAATCCGTGAAATTGACCTTCCCGTGAAGAGGCGGGAATATCATAATAAGACGAGA
>U arctos
TAAGGACTTGTATGAAAGGCCACACGAGGGTTTAACTGTCTCTTACTTCCAATCAGTGAAATTGACCTTCCCGTGAAGAGGCGGGAATAAAATAATAAGACGAGA
>U maritimus
TAAGGACTTGTATGAAAGGCCACACGAGGGTTTAACTGTCTCTTACTTCCAATCAGTGAAATTGACCTTCCCGTGAAGAGGCGGGAATAAAATAATAAGACGAGA
>A melanoleuca
TAAGGACTTGTATGAACGGCCACACGAGGGTTTAACTGTCTCTTACTTCCAATCAGTGAAATTGACCTCCCCGTGAAGAGGCGGGGATAAGACAATAAGACGAGA
>C ursinus
TAAGGACTTGTATGAATGGCCACACGAGGGTTTTACTGTCTCTTACTTCCAATCAGTGAAATTGACCTTCCCGTGAAGAGGCGGGAATAAAATAATAAGACGAGA
>Z californianus
TGAGGACTTGTATGAATGGCCACACGAGGGTTTTACTGTCTCTTACTTCTAATCAGTGAAATTGACCTTCCCGTGAAGAGGCGGGAATAACACAATAAGACGAGA
>E jubatus
TAAGGACTTGTATGAATGGCCACACGAGGGTTTTACTGTCTCTTACTTCCAATCAGTGAAATTGACCTTCCCGTGCAGAGGCGGGAATAGCACAATAAGACGAGA
>N schauinslandi
TTAGGACTTGTATGAATGGCCACACGAGGGTTTAACTGTCTCTTACTTCCAATCAGTGAAATTGACCTTCCCGTGAAGAGGCGGGAATAAAACAATAAGACGAGA
>P vitulina
TAAGGACTTGTATGAACGGCCACACGAGGGTTTAACTGTCTCTTACTTCCAATCAGTGAAATTGACCTTCCCGTGAAGAGGCGGGAATAAAATAATAAGACGAGA
>M leonina
TTAGGACTTGTATGAATGGCCACACGAGGGTTTAACTGTCTCTTACTTCCAATCAGTGAAATTGACCTTCCCGTGAAGAGGCGGGAATAAAACAATAAGACGAGA
>H grypus
TAAGGACTTGTATGAACGGCCACACGAGGGTTTAACTGTCTCTTACTTCCAATCAGTGAAATTGACCTTCCCGTGAAGAGGCGGGAATAGAATAATAAGACGAGA
>M javanica
TAAGGACTAGTATGAACGGCTAGACGAGGGTTTTACTGTCTCTCATCTGTAACCAGTGAAATTGACCTCCCCGTGAAGAGGCGGGAATAATATAATAAGACGAGA
>P alecto
TAAGGACTTGTATGAATGGCCACACGAGGGTTTTACTGTCTCTTACTTCCAATCAGTGAAATTGACCCTCCCGTGAAGAGGCGGGAATATACAAATAAGACGAGA
>P vampyrus
TAGGGACTTGTATGAACGGCCACACGAGGGTTTTACTGTCTCTTACTTCCAATCAGTGAAATTGACCCTCCCGTGAAGAGGCGGGAATATGTAAATAAGACGAGA
>P giganteus
TAGGGACTTGTATGAACGGCCACACGAGGGTTTTACTGTCTCTTACTTCCAATCAGTGAAATTGACCCTCCCGTGAAGAGGCGGGAATATATAAATAAGACGAGA
>R aegypticus
TAAGGACTTGTATGAATGGCCACACGAGGGTTTTACTGTCTCTTACTTCCAATCAGTGAAATTGACCTTCCCGTGAAGAGGCGGGAATTCACAAATAAGACGAGA
>R ferrumequinum
TAGGGACTTGTATGAATGGCCACACGAGGGTTTTACTGTCTCTTACTTCCAATCAGTGAAATTGACCTTCCCGTGAAGAGGCGGGAATAATACAACAAGACGAGA
>H armiger
TAGGGACTTGTATGAATGGCCACACGAGGGTTTTACTGTCTCTTACTTCCAATCAGTGAAATTGACCTTCCCGTGAAGAGGCGGGAATATCCCAATAAGACGAGA
>D rotundus
TAGGGACTTGTATGAATGGCCACACGAGGGTTTCACTGTCTCTTTCTCCCAATCCGTGAAATTGACCTCCCCGTGAAGAGGCGGGGATGCCACGACAAGACGAGA
>A jamaicensis
TAAGGACTTGTATGAATGGCCACACGAGGGTTTTACTGTCTCTTTCTCCCAATCAGTGAAATTGCCTTTCCCGTGAAGAGGCGGGAATATACTAATAAGACGAGA
>M fuliginosus
TAGGGACTTGTATGAATGGCCACACGAGGGTTTAACTGTCTCTTACTTTTAATCAGTGAAATTGACCTTCCCGTGAAGAGGCGGGAATATAGTAATAAGACGAGA
>M myotis
TAGGGACTTGTATGAATGGCTCAACGAGGGTTTTACTGTCTCTTACTTTTAATCAGTGAAATTGACCTTCCCGTGAAGAGGCGTGAATAAAAAAATAAGACGAGA
>E fuscus
TAGGGACTCGTATGAACGGCTTCACGAGAATTTTGCTGTCTCTTACTTTAAATCAGTGAAATTGACACCCCCGTGAAGAGGCGGGGATGAAAAAATAAGACGAGA
>M molossus
TAAGGACTAGTATGAATGGCCACACGAGGGTTTTACTGTCTCTTACTTTTAATCAATGAAATTGACCTTCCCGTGAAGAGGCGGGAATAAACAAATAAGACGAGA
>P kuhlii
TAGGGACTTGTATGAATGGCTTCACGAGGGTTTTGCTGTCTCTTACTTCGAATCAGTGAAATTGACATTCCCGTGAAGAGGCGGGAATAAGAAAATAAGACGAGA
>S araneus
TAAGGACTTGTATGAATGGCCACACGAGGGTTTAACTGTCTCTTATTTCTAATCAGTGAAATTGACCTTTCCGTGAAGAGGCGGAAATAGTCCAATAAGACGAGA
>C cristata
TAGGGACTTGTATGAATGGCCACACGAGGGTTTAACTGTCTCTTACTTCCAATCAGTGAAATTGACCTTCCCGTGAAGAGGCGGGGATAAAAAAATAAGACGAGA
>E europaeus
TAAGGACTCGCATGAATGGCTTCACGAGAGCTTAACTGTCTCCTGACCTAAATCAGTGAAATTGACTTTCCCGTGAAAAGGCGGGAATACTATAATAAGACGAGA
>T occidentalis
TAGGGACTTGTATGAATGGCCACACGAGGGTTTAACTGTCTCTTACTTCCAATCAGTGAAATTGACCTTCCCGTGAAGAGGCGGGAATAATAAAATAAGACGAGA
>D novemcinctus
TAAGGACCCGTATGAATGGCTAAACGAGGTTTCCACTGTCTCCTATTCCCTATCAGTAAAATTGACCTTCCCGTGAAGAGGCGGGAATAATCATATAAGACGAGA
>C didactylus
TAAGGACTTGCATGAAAGGCTTAACGAGGATTTTACTGTCTCCTACTTCCAATCAGTGAAATTGACCTCCCCGTGAAGAGGCAGGGATAAACCTATAAGACGAGA
>E edwardii
TGAGGACTAGTATGAATGGCAAGACGAGAGTTCAACTGTCTCCTTTCTCCAATCAGTGAAATTGACCTTCCTGTGAAGAGGCAGGAATAATTCTATAAGACGAGA
>C asiatica
TAAGGACTTGTATGAATGGCCACACGAGGATTTAACTGTCTCTTATCTCTAATCAGTGAAATTGACCTTCCCGTGAAGAGGCGGGAATAAATATATAAGACGAGA
>E telfairi
TAAGGACTTGTATGAATGGCAACACGAGGATTTAACTGTCTCTTACTTCTTATCAGTGAAATTGACCTCCCCGTGAAGAGGCGGGGATTAGAACATAAGACGAGA
>T manatus
TAGGGACTTGTATGAATGGCCACACGAGAGTCTAACTGTCTCTTTCTTCCAATCAGTGAAATTGACCTCCCCGTGAAGAGGCGGGGATAATCCTATAAGACGAGA
>L africana
TAGGGACTTGTATGAACGGCCACACGAGGGTTTAACTGTCTCTTTCCTCTAATCAATGAAATTGACCTTCTCGTGAAGAGGCGAGAATAAACATATAAGACGAGA
>O afer
TAAGGACTTGCATGAATGGCCACACGAGAATTCAACTGTCTCTTGCTTTTTATCAGTGAAATTGACCTTCCCGTGAAGAGGCGGGTATGCAACTATAAGACGAGA
>T vulpecula
TAGAGACTAGTATGAATGGCATAACGAGGGTTTAACTGTCTCTTATCCTTAATCAGTGAAATTGACCTTCCCGTGCAGAGGCGGGAATATCCTTACAAGACGAGA
>S harrisii
TGGGGACTAGTATGAATGGCACCACGAGGGTTCAACTGTCTCTTACTCCCAATCAGTGAAATTGACCTTCCCGTGCAGAGGCGGGGATAATTATACAAGACGAGA
>M domestica
TAGAGACTTGTATGAATGGCAAAACGAGGGTTTAACTGTCTCTTTTTCTCAATCAATGAAATTGACCTACCCGTGCAGAGGCGGGTATAACTTTATAAGACGAGA
>V ursinus
TAGGGACTCGCATGAATGGCATAACGAGGGTTCGACTGTCTCTTATTCTTGATCAGTGAAATTGACCTTCCCGTGCAGAGGCGGGAATACAGATACAAGACGAGA
>P cinereus
TAGGGACTTGTATGAATGGCATCACGAGGGCCTAACTGTCTCCTATTCCCAATCAGTGAAATTGACCTTCCCGTGCAGAGGCGGGAATAATACTACAAGACGAGA
>T aculeatus
TAGAGACTAGCATGAACGGCTAAACGAAAATCCAACTGTCTCTTACTCTCAATCAGTGAAATTGCCCTCCCCGTGCAGAGACGGGGATAAGAACATAAGACGAGA
>O anatinus
TAGAGACTAGTATGAATGGCTAGACGAAAATCCAACTGTCTCTTACTCCCAATCAGTGAAATTGCCCTCCCCGTGCAGAGACGGGGATAACACCATAAGACGAGA
>L grandis
TCGAGACTTGTATGAATGGCTAAACGAGGTCTTAACTGTCTCTTACAGGCAATCGGTGAAATTGATCTCCCTGTACAAAAGCAGGGATAAACCCATAAGACGAGA
>S vulgaris
TCGAGACTAGTATGAATGGCTAAACGAGGTCTTAACTGTCTCTTGCAGGCAATCGGTGAAATTGATCTCCCTGTGCGAAAGCAGGGATAAACCCATAAGACGAGA
>T rufiventris
TCGAGACTAGTATGAATGGCTAAACGAGGTCTTAACTGTCTCTTGCAGGCAATCGGTGAAATTGATCTCCCTGTGCGAAAGCAGGGATAATCCCATAAGACGAGA
>T guttata
TCGAGACTTGTATGAATGGCTAAACGAGGTCTTAACTGTCTCTTACAGGCAATCGGTGAAATTGATCTCCCTGTACAAAAGCAGGGATAAACCCATAAGACGAGA
>H rustica
TCGGGACTTGTATGAATGGCTAAACGAGGTCTTAACTGTCTCTTACAGGAAATCGGTGAAATTGATCTCCCTGTGCAAAAGCAGGGATAAACCCATAAGACGAGA
>E gouldiae
TCGAGACTTGTATGAATGGCTAAACGAGGTCTTAACTGTCTCTTACAGGCAATCGGTGAAATTGATCTCCCTGTACAAAAGCAGGGATAAACCCATAAGACGAGA
>Z borbonicus
TCGGGACTAGTATGAATGGCTAAACGAGGTCTTAACTGTCTCTTACAGGCAATCGGTGAAATTGATCTCCCTGTACAAAAGCAGGGATAACCACATAAGACGAGA
>M alba
TCGAGACTAGTATGAATGGCTAAACGAGGTCTTAACTGTCTCTTACAGGCAATCGGTGAAATTGATCTTCCTGTACAAAAGCAGGGATAAACACATAAGACGAGA
>M ater
TCGAGACTAGTATGAATGGCTAAACGAGGTCTTAACTGTCTCTTACAGGCAATCGGTGAAATTGATCTCCCTGTACAAAAGCAGGGATAAACCCATAAGACGAGA
>P humilis
TCGAGACTAGTATGAATGGCTAAACGAGGTCTTAACTGTCTCTTGCAGGCAATCGGTGAAATTGATCTCCCTGTGCAAAAGCAGGGATAAACCCATAAGACGAGA
>C moneduloides
TCGGGACCCGTATGAATGGCTAAACGAGGTCTTAACTGTCTCTTACAGGCGATCGGTGAAATTGATCTCCCTGTGCAAAAGCAGGGATAACTACATAAGACGAGA
>P montanus
TCGAGACTAGTATGAATGGCTAAACGAGGTCTTAACTGTCTCTTACAGGCAATCGGTGAAATTGATCTCCCTGTACAAAAGCAGGGATAAACCCATAAGACGAGA
>C parvulus
TCGAGACTAGTATGAATGGCTAAACGAGGTCTTAACTGTCTCTTACAGGCAATCGGTGAAATTGATCTCCCTGTACAAAAGCAGGGATGAGCCCATAAGACGAGA
>E schlegeli
TCGAGACTTGTATGAATGGCTAAACGAGGTCTTAACTGTCTCTTGCAGACAATCAATGAAATTGATCTTCCTGTGCAAAAGCAGGAATAAACCCATAAGACGAGA
>E moseleyi
TCGAGACTTGTATGAATGGCTAAACGAGGTCTTAACTGTCTCTTGCAGATAATCAATGAAATTGATCTTCCTGTGCAAAAGCAGGAATAAACCCATAAGACGAGA
>E pachyrhynchus
TCGAGACTTGTATGAATGGCTAAACGAGGTCTTAACTGTCTCTTGCAGACAATCAATGAAATTGATCTTCCTGTGCAAAAGCAGGAATAAACCCATAAGACGAGA
>S humboldti
TCGAGACTTGTATGAATGGCTAAACGAGGTCTTAACTGTCTCTTGCAGATAATCAATGAAATTGATCTTCCTGTGCAAAAGCAGGAATAAACCCATAAGACGAGA
>S mendiculus
TCGAGACTTGTATGAATGGCTAAACGAGGTCTTAACTGTCTCTTGCAGATAATCAATGAAATTGATCTTCCTGTGCAAAAGCAGGAATAAACCCATAAGACGAGA
>S magellanicus
TCGAGACTTGTATGAATGGCTAAACGAGGTCTTAACTGTCTCTTGCAGATAATCAATGAAATTGATCTTCCTGTGCAAAAGCAGGAATAAACCCATAAGACGAGA
>A forsteri
TCGAGACTTGTATGAATGGCTAAACGAGGTCTTAACTGTCTCTTGCAGACAATCAATGAAATTGATCTTCCTGTGCAAAAGCAGGAATAAGCCCATAAGACGAGA
>P adeliae
TCGAGACTTGTATGAATGGCTAAACGAGGTCTTAACTGTCTCTTGCAGACAATCAATGAAATTGATCTTCCTGTGCAAAAGCAGGAATAAACCCATAAGACGAGA
>P papua
TCGAGACTTGTATGAATGGCTAAACGAGGTCTTAACTGTCTCTTGCAGACAATCAATGAAATTGATCTTCCTGTGCAAAAGCAGGAATAAACCCATAAGACGAGA
>N nippon
TCGAGACTTGTATGAATGGCTAAACGAGGTCCTAACTGTCTCTTACAGACAATCAGTGAAATTGATCTTCCTGTGCAAAAGCAGGGATATGTACATAAGACGAGA
>H cachinnans
TTGAGACTTGTATGAACGGCTAAACGAGGTCTTAACTGTCTCCTGCAGGTAATCAGTGAAATTGATCTTCCTGTGCAAAAGCAGGAATGAGCCCATAAGACGAGA
>F peregrinus
TCGGGACCTGTATGAATGGCTAAACGAGGTCTTAACTGTCTCTTACAGATAATCAGCGAAATTGATCTTCCTGTGCAAAAGCAGGAATAAGCACATAAGACGAGA
>H leucocephalus
TCGGGACTTGTATGAATGGCTAAACGAGGCCTTAACTGTCTCTTACAGATGGTCAGTGAAATTGATCTTCCTGTGCAAAAGCAGGAATATACACATAAGACGAGA
>H albicilla
TCGGGACTTGTATGAATGGCTAAACGAGGCCTTAACTGTCTCTTACAGATGGTCAGTGAAATTGATCTTCCTGTGCAAAAGCAGGAATATACACATAAGACGAGA
>S tyrannus
TCGGGACTTGTATGAATGGCTAAACGAGGTCTTAACTGTCTCTTGCAGATAGTCCGTGAAATTGACCTTCCTGTGCAAAGGCAGGAATAAGCACATAAGACGAGA
>S serpentarius
TCGAGACTTGTATGAATGGCTAAACGAGGTCTCAACTGTCTCCTACAGGTAATCAGTGAAATTGATCTTCCCGTGCAAAAGCAGGAATATGCTCATAAGACGAGA
>T alba
TCGAGACCTGTATGAATGGCTAAACGAGGCCTTAACTGTCTCCTACAGAAAATCAGTGAAATTGATCTCCCCGTGACAAAGCGAGAATGTACCCATAAGACGAGA
>S habroptila
TCGAGACTTGTATGAATGGCTAAACGAGGTCTTAACTGTCTCCTGTGGGTAATCAGTGAAACTGATCTCCTTGTACAAAAGCAAGGATAAGCACATAAGACGAGA
>M undulatus
TCGAGACTTGTATGAATGGCTAAACGAGGCCTTAACTGTCTCCTGCAGACAATCAGTGAAACTGATCTCCCCGTGCAAAAGCGAGGATATATACACAAGACGAGA
>A rowi
TCGAGACTTGTATGAACGGCTAAACGAGGTCCTAACTGTCTCTTACAGATAATCAGTGAAATTGATCCTCTTGTGCAAAAGCAAGAATAAAAACATAAGACGAGA
>A owenii
TCGAGACTTGTATGAATGGCTAAACGAGGTCCTAACTGTCTCTTACGGATAATCAGTGAAATTGATCTTCTTGTGCAAAAGCAAGAATATAAACATAAGACGAGA
>G gallus
TTGAGACTTGTATGAATGGCTAAACGAGGTCTTAACTGTCTCCTGTAGGTAATCTATGAAATTAGTATTCCCGTGCAAAAACGAGAATGTGAACATAAGACGAGA
>G lafayetii
TTGAGACTTGTATGAATGGCTAAACGAGGTCTTAACTGTCTCCTGCAGGTAATCTATGAAATTAGTATTCCCGTGCAAAAACGAGAATGTGACCATAAGACGAGA
>P colchicus
TTGAGACTTGTATGAATGGCTGAACGAGGTCTTAACTGTCTCTTGCAGATAATCAGTGAAATTAGTATTCCCGTGCAAAAACGAGAATGTGACCATAAGACGAGA
>M gallopavo
TTGAGACTTGTATGAATGGCTAAACGAGGTCTTAACTGTCTCCTGTAGATAATCTATGAAATTAGTATTCTCGTGCAAAAACGAGAATGTGAACATAAGACGAGA
>M ocellata
TTGAGACTTGTATGAATGGCTAAACGAGGTCTTAACTGTCTCCTGTAGGTAATCAGTGAAATTAGTATTCTCGTGCAAAAACGAGAATGTGATCATAAGACGAGA
>C japonica
TCGAGACTTGTATGAATGGCTAAACGAGGTCTTAACTGTCTCCTGCAGATAATCAGTGAAATTAGTATCCTCGTGCAAAAACGAGAATGTGACCATAAGACGAGA
>A platyrhynchos
TCGAGACTTGTATGAATGGCTAAACGAGGTCTTAACTGTCTCTCACGGATAATCAGTGAAATTGATCTCCCCGTGCAAAAGCGGGGATGTGAACATAAGACGAGA
>A cygnoides
TCGAGACTTGTATGAATGGCTAAACGAGGTCTTAACTGTCTCTCACAGATAATCAGTGAAATTGATCTCCCCGTGCAAAAGCAGGGATGTGAACATAAGACGAGA
>L smithsonianus
TCGAGACTTGTATGAATGGCTAAACGAGGTCTTAACTGTCTCCTACAGATAATCAGTGAAATTGATCTTCCTGTGCAAAAGCAGGAATGCCTACATAAGACGAGA
>T guttatus
TCGAGACCTGTATGAATGGCTAAACGAGGCCTTAACTGTCTCTTGCAGATAATCAATGAAATTGATCTCCCTGTGCAAAAGCAGGAATACCATCATAAGACGAGA
>D novaehollandiae
TCGAGACTTGTATGAATGGCTAAACGAGGTCTTAACTGTCTCTTGCAGATAATCAGTGAAATTGATCTTCCTGTGCAAAAGCAGGAATATGGACATAAGACGAGA
>S camelus
TCGGGACTTGTATGAATGGCTAAACGAGGTCTCAACTGTCTCTTGCAGATAATCAATGAAATTGATCTTCCTGTGCAAAAGCAGGAATATAAACATAAGACGAGA
>R americana
TCGAGACTTGTATGAATGGCTAAACGAGGTCCTAACTGTCTCTTTCAGATAATCAGTGAAATTGATCTTCCTGTGCAAAAGCAGGAATACGAACATAAGACGAGA
>A mississippiensis
TAAGGACCAGTATGAACGGCTAAACGAGAATCTAACTGTCTCCTGCAAGCAACCAATGAAATTGATCTCCCTGTGCAAAAGCAGGAATGACCCCACCAGACGAGA
>C latirostris
TAAGGACCAGTATGAATGGTTAAACGAGAATCTAACTGTCTCCTGCAAACAGCCAATGAAATTGATCTCCCTGTGCAAAAGCAGGAATAACATCACCAGACGAGA
>C porosus
TAAGGACCAGTATGAAAGGCTAAACGAGAATCTATCTGTCTCTTGCAGAAGGCCAGTGAAATTGATCTCCCTGTGCAAAAGCAGGGATGACAACATTAGACGAGA
>G evgoodei
TAAAGACTAGAATGAATGGCCAAACGAGGTTCTACCTGTCTCTTACAAACAATCAGTGAAATTGATCTTCCCGTGCAAAAGCGAGAATAATACTATAAGACGAGA
>M reevesii
TAAAGACTAGAATGAATGGCCAAACGAGGTTCTACCTGTCTCTTACAAATAATCAGTGAAATTGATCTTCCCGTGCAAAAGCAGGAATAACATTATAAGACGAGA
>D coriacea
TAAAGACTAGAATGAATGGCCAAACGAGGTTCTACCTGTCTCTTACAAACAATCAGTGAAATTGATCTCCCCGTGCAAAAGCAGGGATGATACTATAAGACGAGA
>T scripta
TAAAGACTAGAATGAATGGCCAAACGAGGTTCTACCTGTCTCTTACAGATAATCAGTGAAATTGGTCTCCCCGTGCAAAAGCGAGGATAATCCTATAAGACGAGA
>T carolina
TAAAGACTAGAATGAATGGCCAAACGAGGTTCTACCTGTCTCTTACTGATAATCAGTGAAATTGATCTCCCCGTGCAAAAGCAGGGATAACCTTATAAGACGAGA
>C picta
TAAAGACTAGAATGAATGGCCAAACGAGGTTCTACCTGTCTCTTACAGATAATCAGTGAAATTGATCTCCCCGTGCAAAAGCGGGGATAACCATATAAGACGAGA
>P sinensis
TAAGGACTCGTATGAAAGGCTAAACGAGGCTCTACCTGTCTCTTACAGCTAATCAGTGAAATTGATCTCCCTGTGCAAAAGCAGGAATACAAATATAAGACGAGA
>C mydas
TAAAGACTAGAATGAATGGCCAAACGAGGTTCTACCTGTCTCTTACAAACAATCAGTGAAATTGATCTCCCCGTGCAAAAGCGGGAATAACACTATAAGACGAGA
>G japonicus
TAGAGACCCGTATGAAAGGCTAAATGAGGACGCACCTGTCTCCTTGGACCAGTCAATGAAACTGATCTGCCAGTACAAAAGCTGACATACACACATAAGACGAGA
>P picta
TAGGGACCCGTATGAACGGCCTAATGAGGGTCCAACTGTCTCCTACAGCCAGTTAATGAACCTGATCTTTCAGTCAAAAAGCTGAAATATAAACATAAGACGAAA
>P vitticeps
TAAGGACCTGTATGAATGGCCACATGAGAAAGAAACTGTCTCTTTAGGCCAGTCAGTGAAATTGATCCCCCTGTACAAAAGCAGGAATGACAAAGCAAGACAAAA
>A carolinensis
TAGGGACCTGTATGAACGGCTAAATGAATATTTAACTGTCTCTTTTAACTAATCAGTGAAACTGATCTTCCAGTACAAAAGCTGGGATAATAATATAAGACGAGA
>V komodoensis
TAGTGACTAGTATGAACGGCCATACGAGAGTAGACCTGTCTCTTTTAACTGATCAGTGAAACTGATCTCCCAGTACAAAAGCTGGGACACTAACATAAGACGAAA
>P muralis
TAGGGACTAGAATGAACGGCTAAATGAGGACAAAACTGTCTCTTACGGACTAGCCAATGAAATTGATCCTCCAGTACAAAAGCTGGAATAAACACATAAGACGAG
>Z vivipara
TAGAGACTAGAATGAATGGCTAAATGAGGACTAATCTGTCTCTTACGGACCAACCAATGAAATTAATCTTTCAGTACAAAAGCTGAAATAAAAACATAAGACGAG
>L agilis
TCAGGACTAGAATGAATGGCTAAATGAGGACTAAACTGTCTCTTACGGACCAGCCAATGAAATTGATTTCCCAGTACAAAAGCTGGGATATACTCATAAGACGAG
>P guttatus
TATAGACCTGTATGAAAGGCAAAATGAGGGTCCAACTGTCTCTTATAATAAATCAATTAAACTGATCTCCTAGTAAAAAAGCTAGAATAACAACATAAGACCAGA
>T sirtalis
TGTAGACCTGTATGAATGGCAAAATGAGGGTTCAACTGTCTCTTATAATAAGTCTATTAAACTGATCTTCTAGTAAAAAAGCTAGAATACCCCCATAAGACCAGA
>C tigris
TGTAGACCAGTATGAAAGGCAAAATGAGAGCCCAACTGTCTCTTATAATAAATCAATTAAACTGATCTCCTAGTACAAAAGCTAGAATACTAACATAAGACCAGA
>P bivittatus
TGTAGACCCGTATGAAAGGCCACATGAGAGTCAAACTGTCTCTTGTAATCAATCAATTAAACTGATCTCCCAGTACAAAAGCTGAGATATACATATAAGACCAGA
>P mucrosquamatus
TGTAGACCTGTATGAAAGGCATAATGAGAGCCCAACTGTCTCTTATAACAAATCAATTAAACTGATCTCCTAGTACAAAAGCTAGAATATCAACATAAGACCAGA
>N scutatus
TGTAGACCCGTATGAAAGGCACAATGAGGGTCTAACTGTCTCTTTTAGTAGATCAATTAAACTGATCTCCTAGTACAAAAGCTAGGATACCAACATAAGACCAGA
>S punctatus
ATGAAGACTAGTATGACGGAGAAACGAGGGCCCAACTGTCTCCTGGCGAAAATCAGTGAAATTGATCCCCTTGTGCAAAAGCAAGGATAAAACCATAAGACGATA
>M unicolor
TAAAGACTAGTATGAACGGCAAGACGAGAACTTAACTGTCTCTTTTATCTAGTCAATGAAATTGACCACCAGGTCCAAAGGCCTGAATAAAATAATAAGACGAGA
>G seraphini
TAAAGACTAGTATGAATGGCAAAACGAAAACTTAACTGTCTCCTTAATCTAGTCAATGAAATTGATCTTCTTGTACAAAAGCAAGAATAAAAAAATAAGACGAGA
>R bivittatum
TAAAGACCTGTATGAACGGCAACACGAAGGCTTAACTGTCTCCTTTATCTAATCAGTGAAATTAGTTATCCTGTACAAAAACAGGAATACTCACACAAGACGAGA
>R imitator
TGAGGACTAGTATGAATGGCCCCACGAGGACTATACTGTCTCCTTTTTCTGATCAATGAAACTGATCTCCTCGTGAAGAAGCGGGGATAAGCATATAAGACGAGA
>N parkeri
TAGGGACTAGTATCAACGGCATCACGAGGGTTATACTGTCTCCTCTCTCCAATCAGTGAAACTGATCTCCCCGTGAAGAAGCGGGGATAATCCTATAAGACGAGA
>B bufo
TGTGGACTAGTATGAATGGCATCACGAAGGTTATACTGTCTCCTTTTTCTAATCAGTGAAACTAATCTCCCCGTGAAGAAGCGGGGATAATACTATAAGACGAGA
>X laevis
TAAAGACTGGTATGAACGGCACCACGAAGGTTCAACTGTCTCCTGCATCCAATCCATTAAACTGACCTCCCCGTGCAGAGGCGGGGATACAACCATAAGACGAGA
>X tropicalis
TAAAGACTGGTATGAATGGCACCACGAAGGTTCAACTGTCTCCTGCATCCAATCCATTAAACTGACCTCCCCGTGCAGAGGCGGGGATATACCCATAAGACGAGA
>R temporaria
TGAGGACTCGTATCAACGGCACTACGAGGGCTATACTGTCTCCTTTTTCTAATCAGTGAAACTGATCTCCCCGTGAAGAAGCGGGGATCAAAATATAAGACGAGA
>P annectens
TAGGGACCTGTATGAATGGCAACACGAGGGTCCAACTGTCTCCTCCCCCAGATTAGTGAAATTGATCTATCCGTTCAAAAGCGGATATTTTTTCATAAGACGAGA
>L chalumnae
TGAAGACCTGTATGAATGGCACCACGAGGGCTTAACTGTCTCCTCTTTCCAATCAGTAAAATTGATCTGTCCGTGCAGAAGCGGACTTAACTACATTAGACGAGA
>A ruthenus
TGAAGACCTGTATGAATGGCATAACGAGGGCTCAACTGTCTCCTTTTTCCAGTCAGTGAAATTGACCTGCTCGTGCAGAGGCGAGCATAATCCCATAAGACGAGA
>P spathula
TGAAGACCTGTATGAATGGCATAACGAGGGCTCGACTGTCTCCTTTTTCCAGTCAGTGAAATTGACCTGCTCGTGCAGAGGCGAGCATAACCACATAAGACGAGA
>L oculatus
TGAAGACCGGTATGAATGGCATCACGAGGGCTCACCTGTCTCCTTTTTCCAGTCAATGAAATTGATCTGCCCGTGCAGAAGCGGACATGTAAACATAAGACGAGA
>P senegalus
TGAGGACTGGTATGAATGGCCCCACGAGGGCTCAACTGTCTCTTTTCTCCTGTCAATTAAACTGATCTACCCGTGCAGAAGCGGGTATAAAAACATAAGACGAGA
>E calabaricus
TAGGGACTGGTATGAATGGCCAAACGAGGGCTCGACTGTCTCTTTTCTCCTGTCAATTAAACTGATCTACCCGTGCAGAAGCGGGTATAAAAACATAAGACGAGA
>A calva
TAAAGACCTGTATGAATGGCATCACGAGGGCTCATCTGTCTCTCTTTTCCAGTCAATGAAATTGATCTGCCCGTGCAGAAGCGGGCATATGCCCATAAGACGAGA
>S formosus
TGAAGACCTGTATGAAAGGTGTCACGAGGACCCCACTGTCTCCTACTTCAAGTCAGTGAAATTGATCTGCCCGTGCAGAAGCGGGCCTTAACCCATAAGACGAGA
>M cyprinoides
TGAAGACCTGTATGAAAGGCACCACGAGGGCTCAACTGTCTCCTACCCCCAGTCAATGAAATTGATCTGCCCGTGCAGAAGCGGACATAAAAACATAAGACGAGA
>M atlanticus
TGAAGACCTGTATGAAAGGCACCACGAGGGCTCAACTGTCTCCCGCCTCCAGTCAATGAAACTGATCTGTCCGTGCAGAAGCGGACATAACAACATAAGACGAGA
>A anguilla
TAGAGACCTGTATGAATGGCATAACGAGGGTTTAACTGTCTCCTTCCCCTAGTCAATGAAATTGATCTGCCCGTGCAGAAGCGGACATAAACACATAAGACGAGA
>C harengus
TGAAGACCTGTATGAATGGCATAACGAGGGTTTAACTGTCTCTTTCTCCTGGTCAGTGAAACTGATCTACCCGTGCAGAAGCGGGTATGAATATACAAGACGAGA
>A sapidissima
TGGAGACCTGTATGAATGGCATAACGAGGGTTTAACTGTCTCTTTTTCCCGGTCAATGAAACTGATCTACCCGTGCAGAAGCGGGTATTTACACACAAGACGAGA
>D clupeoides
TGAAGACCTGTATGAATGGCATAACGAGGGTTTAACTGTCTCCTTCCCCTAGTCAGTGAAATTGATCTGCCCGTGAAGAAGCGGACATAATAATACAAGACGAGA
>D rerio
TAGGGACCTGTATGAATGGCCAAACGAGGGCTTAACTGTCTCCCCCATCAAGTCAGTGAAATTGATCTATCCGTGCAGAAGCGGATATAATAATACAAGACGAGA
>S rhinocerous
TAAAGACCTGTATGAATGGCCAAACGAGGGCTTAACTGTCTCCCTTTTCAAGTCAGTGAAATTGATCTACCCGTGCAGAAGCGGGTATAATAATACAAGACGAGA
>S grahami
TAAAGACCTGTATGAATGGCTAAACGAGGGCTTAACTGTCTCCCCTTTCAAGTCAGTGAAATTGATCTACCCGTGCAGAAGCGGGTATAATAATACAAGACGAGA
>S anshuiensis
TAAAGACCTGTATGAATGGCTAAACGAGGGCTTAACTGTCTCCCCTTTCAAGTCAGTGAAATTGATCTACCCGTGCAGAAGCGGGTATAATAATACAAGACGAGA
>C idella
TAGAGACCTGTATGAATGGCTAAACGAGGGCTTAACTGTCTCCCCCTTCAAGTCAGTGAAATTGATCTATCCGTGCAGAAGCGGGTATAACCATACAAGACGAGA
>O macrolepis
TAGAGACCTGTATGAACGGCCAAACGAGGGCTTAACTGTCTCCCCTCTCAAGTCAGTGAAATTGATTTACCCGTGCAGAAGCGGGTATAATAATACAAGACGAGA
>L rohita
TAGAGACCTGTATGAATGGCTAAACGAGGGCTTAACTGTCTCCCCTTTCCAGTCAGTGAAATTGATCTGCCCGTGCAGAAGCGGGCATAAAAATACAAGACGAGA
>C carpio
TAGAGACCTGTATGAATGGCTAAACGAGGGCTTAACTGTCTCCCCTTTCAAGTCAGTGAAATTGATCTACCCGTGCAGAAGCGGGTATAATACTACAAGACGAGA
>P promelas
TAGAGACCTGTATGAATGGCTAGACGAGGGCTTAACTGTCTCCCCCTTCCAGTCAGTGAAATTGATCTATCCGTGCAGAAGCGGGTATAATTCTACAAGACGAGA
>C auratus
TAGAGACCTGTATGAATGGCTAAACGAGGGCTTAACTGTCTCCCCTTTCCAGTCAGTGAAATTGATCTACCCGTGCAGAAGCGGGTATAATAATACAAGACGAGA
>M amblycephala
TAGAGACCTGTATGAATGGCTAAACGAGGGCTTAACTGTCTCCCCCTTCAAGTCAGTGAAATTGATCTATCCGTGCAGAAGCGGGTATAATGATACAAGACGAGA
>C chanos
TAGAGACCTGTATGAATGGCACGACGAGGGCTTAACTGTCTCTCCTCCCCAGTCAGTGAAATTGATCTGTCCGTGCAGAAGCGGACATTATACTGCAAGACGAGA
>A mexicanus
TAAAGACCTGTATGAATGGTGAAACGAGGGCTTAACTGTCTCCCTTTTCTGATCAGTGAAATTGATCTACCCGTGCAGAAGCGGGTATAAGAATACAAGACGAGA
>T tibetana
TGAAGACCTGTATGAATGGCTAAACGAGGGCTTAACTGTCTCCCTTTTCAGGTCAGTGAAATTGATCTACCCGTGCAGAAGCGGGTATATAAGTACAAGACGAGA
>P nattereri
TGAGGACCTGTATGAATGGCGAAACGAGGGCTTAACTGTCTCCTTTTTCCAGTCAATGAAATTGATCTGCCCGTGCAGAAGCGGGCATACCTATACAAGACGAGA
>C macropomum
TGAGGACCTGTATGAATGGCGGAACGAGGGCTTAACTGTCTCCTTTTTCTAGTCAATGAAATTGATCTACCCGTGCAGAAGCGGGTATACTAATACAAGACGAGA
>P hypophthalmus
TGAAGACCTGTATGAATGGTGGAACGAGGGCTTAACTGTCTCCCCTTTCAAGTCAATGAAATTGATCTGCCCGTGCAGAAGCGGGCATACAAATACAAGACGAGA
>A melas
TGGAGACCTGTATGAATGGTGGAACGAGGGCTTAGCTGTCTCCCCTTTCAAGTCAATGAAATTGATCTGCCCGTGCAGAAGCGGACATACACCTACAAGACGAGA
>C batrachus
TGAAGACCTGTATGAATGGTGGAACGAGGGCTTAACTGTCTCCCCCTTCAAGTCAATGAAATTGATCTGCCCGTGCAGAAGCGGACATACATATACAAGACGAGA
>E electricus
TAGGGGCCTGTATGAATGGCTAGACGAAGGCCCAACTGTCTCCCTTTTCAAATCAGTTAAATTGATCTACCCGTGCAGAAGCAGGTATTCACCTACAAGACGAGA
>I punctatus
TGGAGACCTGTATGAATGGTGGAACGAGGGCTTAACTGTCTCCCCTTTCAAGTCAATGAAATTGATCTGCCCGTGCAGAAGCGGACATATAAATACAAGACGAGA
>H wyckioides
TGAAGACCTGTATGAATGGTGGAACGAGGGCTTAACTGTCTCCCCCTTCAAATCAATGAAATTGATCTGCCCGTGCAGAAGCGGGCATGCTCATATAAGACGAGA
>T fulvidraco
TGAAGACCTGTATGAATGGTGGAACGAGGGCTTAACTGTCTCCCCTTTCAAGTCAATGAAATTGATCTGCCCGTGCAGAAGCGGACATAAAACTACAAGACGAGA
>E lucius
TGAAGACCTGTATGAATGGCATCACGAGGGCTTAGCTGTCTCCTCTTTCAAGTCAATGAAATTGATCTGCCCGTGCAGAAGCGGACATAAGAACATAAGACGAGA
>C clupeaformis
TGAAGACCTGTATGAATGGCATCACGAGGGCTTAGCTGTCTCCTCTTCCAAGTCAGTGAAATTGATCTGCCCGTGCAGAAGCGGGCATAAGTACATAAGACGAGA
>S alpinus
TGAAGACCTGTATGAATGGCATCACGAGGGCTTAGCTGTCTCCTCTCCCAAGTCAATGAAATTGATCTGCCCGTGCAGAAGCGGGCATAAGTACATAAGACGAGA
>S namaycush
TGAAGACCTGTATGAATGGCATCACGAGGGCTTAGCTGTCTCCTCTCCCAAGTCAATGAAATTGATCTGCCCGTGCAGAAGCGGACATAAGTACATAAGACGAGA
>S salar
TGAAGACCTGTATGAATGGCATCACGAGGGCTTAGCTGTCTCCTCTTCCAAGTCAATGAAATTGATCTGCCCGTGCAGAAGCGGACATAAACACATAAGACGAGA
>S trutta
TGAAGACCTGTATGAATGGCATCACGAGGGCTTAGCTGTCTCCTCTTCCAAGTCAATGAAATTGATCTGCCCGTGCAGAAGCGGACATAAACACATAAGACGAGA
>O tshawytscha
TGAAGACCTGTATGAATGGCATCACGAGGGCTTAGCTGTCTCCTCTTTCAAGTCAATGAAATTGATCTGCCCGTGCAGAAGCGGACATAAGCACATAAGACGAGA
>O kisutch
TGAAGACCTGTATGAATGGCATCACGAGGGCTTAGCTGTCTCCTCTTCCAAGTCAATGAAATTGATCTGCCCGTGCAGAAGCGGACATAAGCACATAAGACGAGA
>O nerka
TGAAGACCTGTATGAATGGCATCACGAGGGCTTAGCTGTCTCCTCTTCCAAGTCAATGAAATTGATCTGTCCGTGCAGAAGCGGACATAAACACATAAGACGAGA
>O mykiss
TGAAGACCTGTATGAATGGCATCACGAGGGCTTAGCTGTCTCCTCTTCCAAGTCAATGAAATTGATCTGCCCGTGCAGAAGCGGACATAAGCACATAAGACGAGA
>O keta
TGAAGACCTGTATGAATGGCATCACGAGGGCTTAGCTGTCTCCTCTTCCAAGTCAATGAAATTGATCTGCCCGTGCAGAAGCGGACATAAGTACATAAGACGAGA
>G morhua
TGAAGACCTGTATGAATGGCATCACGAGGGCTTAGCTGTCTCCCATCTCCAGTCAATGAAATTGACCTCCCCGTGCAGAGGCGGGGATAATTACATAAGACGAGA
>M murdjan
TGAAGACCCGTATGAATGGCATAACGAGGGCCTAGCTGTCTCCTTTTTCCAGTCAATGAAATTAATCTCCCCGTGCAGAAGCGGGGATATAGCCATAAGACGAGA
>T amazonica
TAAAGACCTGTATGAATGGCATCACGAGGATTCAACTGTCTCTATTTTCCCATCAATTAAATTATTCTCTTCGTGCAGAAACGAAGATTATCCTATAAGACGAGA
>H comes
TAAAGACCTGTATGAATGGCATAACGAGGGCTAAACTGTCTCCTTACTCCAGTTAATGAAATTGATCTTCCCGTGCAGAAGCGGGAATTAACTCATAAGACGAGA
>S acus
TAAAGACCTGTATGAATGGCATAACGAGGGCTTAACTGTCTCCTTTACCCGGTCAATGAAATTGATCTCCCCGTGCAGAAGCGGGGATACTAATATAAGACGAGA
>T maccoyii
TGGAGACCTGTATGAATGGCATTACGAGGGCTTAACTGTCTCCTTTTTCTAGTCAGTGAAATTGATCTCCCCGTGCAGAAGCGGGGATATAACCATAAGACGAGA
>S orbicularis
TGGAGACCTGTATGAATGGCATAACGAGGGCTAAACTGTCTCCTCTCTCAAGTCAATGAAATTGATCCCCCCGTGCAGAAGCGGGGATAACTACATAAGACGAGA
>P magnuspinnatus
TGGAGACCAGTATGAATGGCATAACGAGGGCCAAGCTGTCTCCTTTTTCCAGTCAATGAAATTGATTTCCCTGTGCAGAAGCAGGGATAGATACATAAGACGAGA
>B pectinirostris
TGGAGACCAGTATGAATGGCATAACGAGGGCCAAGCTGTCTCCTTTTTCTAGTCAATGAAATTGATCCCCCCGTGCAGAAGCGGGGATATTAACATAAGACGAGA
>A testudineus
TGAAGACCTGTATGAATGGCAAGACGAGGGCTTAACTGTCTCCTTTTTCAAGTCAATGAAATTGATCTCCCCGTGCAGAAGCGGGGATACTACCATAAGACGAGA
>M albus
TGAAGACCTGTATGAATGGCATAACGAAGGCTTAACTGTCTCCTCTTTAAAGTCAATAAAATTGATCTCCCCGTGCAGAAGCGGGGATTACACCATAAGACGAGA
>C argus
TGAAGACCCGTATGAATGGCATAACGAGGGCTTAACTGTCTCCTTTTTCAAGTCAATGAAATTGATCTCCCCGTGCAGAAGCGAGGATAACAACATAAGACGAGA
>M armatus
TGGAGACCTGTATGAATGGCATAACGAAGGCTTAACTGTCTCCTTTCTCTAGTCAATGAAATTGATCTCCCCGTGCAGAAGCGGGGATAATCCCATAAGACGAGA
>T jaculatrix
TGAAGACCTGTATGAATGGCAAGACGAGGGCTTAACTGTCTCCTTTTTCAAGTCAATGAAATTGATCTCCCCGTGCAGAAGCGGGGATAACTACATAAGACGAGA
>X gladius
TGAAGACCTGTATGAATGGCATAACGAGGGCTTAGCTGTCTCCTCTTTCCAGTCAATGAAATTGATCTCCCCGTGCAGAAGCGGGGATATAACCATAAGACGAGA
>L calcarifer
TGAAGACCTGTATGAATGGCATCACGAGGGCTTAACTGTCTCCTTTTTCTAAGTCAGTGAAATTGATCTCCCCGTGCAGAAGCGGGGATAAAAACATAAGACGAG
>S senegalensis
TGAAGACCCGTATGAATGGCAAAACGAGGGCTTAACTGTCTCCTCTATCCAGTCAATGAAATTGATCTCCCCGTGCAGAAGCGGGGATATAACCATAAGACGAGA
>S maximus
TGGAGACCTGTATGAATGGCATAACGAGGGCTTAACTGTCTCCTCTCTCAAGTCAATGAAGTTGATCTCCCCGTGCAGAAGCGGGGATATTCACATAAGACGAGA
>S dumerili
TGGAGACCTGTATGAATGGCACCACGAGGGCTTGACTGTCTCCTCTTTCAGGTCAATGAAATTGATCTCCCCGTGCAGAAGCGGGGATGAGCCCATAAGACGAGA
>S lalandi
TGGAGACCTGTATGAATGGCACCACGAGGGCTTGACTGTCTCCTCTTTCAGGTCAATGAAATTGATCTCCCCGTGCAGAAGCGGGGATGAGCCCATAAGACGAGA
>P olivaceus
TGAAGACCCGTATGAATGGCATAACGAGGGCTTAGCTGTCTCCTTCCCCCAGTCAATGAAATTGATCTCCCCGTGCAGAAGCGGGGATAACCTCATAAGACGAGA
>C semilaevis
TGAGGACCTGTATGAATGGTTTGACGAGGGCTTAACTGTCTCCTCTTCTAAATCAATGAAATTGATCTCTTCGTGCAAAAGCGAAGATAACTATATAAGACGAGA
>E naucrates
TGAAGACCTGTATGAATGGTATGACGAGGGCTTAACTGTCTCCTCACTCTAGTCAATGAAATTGATCTTCCCGTGCAGAAGCGGGAATAGATACATAAGACGAGA
>H hippoglossus
TGAAGACCTGTATGAATGGCATAACGAGGGCTTAACTGTCTCCTTCCCCCGGTCAATGAAATTGATCTCCCCGTGCAGAAGCGGGGATTAAACCATAAGACGAGA
>H stenolepis
TGAAGACCTGTATGAATGGCATAACGAGGGCTTAACTGTCTCCTTCCCCCGGTCAATGAAATTGATCTCCCCGTGCAGAAGCGGGGATTAAACCATAAGACGAGA
>S fasciatus
TGAAGACCTGTATGAATGGCATAACGAGGGCTTGACTGTCTCCCCCTCCCAGTCAGTGAAATTGATCTTTCCGTGCAGAAGCGGGAATACACACATAAGACGAGA
>G willdenowi
TGAAGACCTGTATGAATGGCAAAACGAGGGCTTAACTGTCTCCCCCTTTCGATCAATGAAATTGATTTCCCCGTGCAGAAGCGGGGATAAAAACATAAGACGAGA
>M incilis
TGAGGACCCGTATGAATGGCACGACGAGGGCTTAGCTGTCTCCTTTCCCCGGCCAATGAAATTGATCTTCCCGTGCAGAAGCGGGAATACTGACATAAGACGAGA
>S partitus
TGTAGACCTGTATGAATGGCGCGACGAGGGCTTAACTGTCTCCTTTTTCCAGTCAATGAAATTGATCTCCCCGTGCAGAAGCGGAGATTATCCCATAAGACGAGA
>A polyacanthus
TGGGGACCTGTATGAATGGCACGACGAGGGCTTAACTGTCTCCTTTTTCCAGTCAATGAAATTGATCTTCCCGTGCAGAAGCGGGAATGACACCATAAGACGAGA
>A ocellaris
TGAAGACCTGTATGAATGGCACGACGAGGGCTTAACTGTCTCCTTTTTCCAGTCAATGAAATTGATCTTCCCGTGCAGAAGCGGGAATAATACCATAAGACGAGA
>P ranga
TGAAGACCCGTATGAATGGCATCACGAGGGCTTTACTGTCTCCTTTTTCCAGTCAATGAAATTGATCTCCCCGTGCAGAAGCGGGGATAAAAACATAAGACGAGA
>P reticulata
TGAAGACCCGTATGAATGGCAAAACGAGGGCTTAACTGTCTCCTCCCCCCGGTCAATGAAATTGATCTCCCCGTGCAGAAGCGGGGATAGTTACATAAGACGAGA
>P mexicana
TGAAGACCCGTATGAATGGCAAAACGAGGGCTTAACTGTCTCCTTCCCCCAGTCAATGAAATTGATCTCCCCGTGCAGAAGCGGGGATATCCACATAAGACGAGA
>P latipinna
TGAAGACCCGTATGAATGGCAAAACGAGGGCTTAACTGTCTCCTTCCCCCAGTCAATGAAATTGATCTCCCCGTGCAGAAGCGGGGATACCCACATAAGACGAGA
>P formosa
TGAAGACCCGTATGAATGGCAAAACGAGGGCTTAACTGTCTCCTTCCCCCAGTCAATGAAATTGATCTCCCCGTGCAGAAGCGGGGATATTCACATAAGACGAGA
>M boesemani
TGAAGACCTGTATGAATGGCACAACGAGGGCTCAACTGTCTCCTTTTTCCAGTCAATGAAATTGATCTCCCCGTGCAGAAGCGGGGATAGACCCATAAGACGAGA
>K marmoratus
TGAAGACCTGTATGAATGGCATAACGAGGGCTTAGCTGTCTCATCCTCCCAGTCAATGAAATTGATCTCCCCGTGCAGAAGCGGGGATAAACACATAAGACGAAA
>N whitei
TGAAGACTCGTATGAATGGCTTAACGAAAACTCAACTGTCTCATTCTTTTAACCAATGAAATTGATCTCCCCGTGCAGAAGCGGGGATAAAAACATAAGACGAAA
>X hellerii
TGAAGACCTGTATGAATGGCAAAACGAGGGCTTAACTGTCTCCTTCCCCCAGTCAATGAAATTGATCTCCCCGTGCAGAAGCGGGGATGCCAACATAAGACGAGA
>X couchianus
TGAAGACCTGTATGAATGGCAAAACGAGGGTTTAACTGTCTCCTTCCTCCGGTCAATGAAATTGATCTCCCCGTGCAGAAGCGGGGATGCTAACATAAGACGAGA
>X maculatus
TGAAGACCTGTATGAATGGCAAAACGAGGGCTTAACTGTCTCCTTCCTCCAGTCAATGAAATTGATCTCCCCGTGCAGAAGCGGGGATGCTAACATAAGACGAGA
>C variegatus
TGAAGACCTGTATGAATGGCTAAACGAGGGCTTAACTGTCTCCTTCTCTAGGTCAATGAAATTGATCTCCCCGTGCAGAAGCGGGGATACCAACATAAGACGAGA
>C tularosa
TGAAGACCTGTATGAATGGCTAAACGAGGGCTTAACTGTCTCCTTCTCTAGGTCAATGAAATTGATTTCCCCGTGCAGAAGCGGGGATACCAACATAAGACGAGA
>N furzeri
TGAAGACCTGTATGAATGGCATAACGAGGGCTTAACTGTCTCCTTTTTCTCATCAATGAAATTGATCTTCTCGTGCAGAAGCGGGAATAAAAACATAAGACGAGA
>A limnaeus
TAGAGACCTGTATGAATGGCATAACGAGGGTTTAACTGTCTCACTCTCTTAGTCAATGAAATTGATTTTTCCGTGCAGAAGCGGAGATACAAACACAAGACAAAA
>G affinis
TGAAGACCCGTATGAATGGCAAAACGAGGGCTTAACTGTCTCCTCCCCCCAGTCAATGAAATTGATCCCCCCGTGCAGAAGCGGGGATAACAACATAAGACGAGA
>M menidia
TGGAGACCTGTATGAATGGCACGACGAGGGCTTAACTGTCTCCTTCCTCCAGTCAATGAAATTGATCTCCCCGTGCAGAAGCGGGGATACCCCCATAAGACGAGA
>F heteroclitus
TGAAGACCTGTATGAATGGCTAAACGAGGGCTTAACTGTCTCCTTCCCTAAGTCAATGAAATTGATTTCCCCGTGCAGAAGCGGGGATGAATACATAAGACGAGA
>O melastigma
TGAAGGCCTGTATGAATGGCATAACGAGGGCTTAACTGTCTCTTTCTCCCTATCAATGAAATTGATCTCCCCGTGCAGAAGCGGGGATACTAACATAAGACGAGA
>O javanicus
TGAAGGCCCGTATGAATGGCATAACGAGGGCTTAACTGTCTCTTTCTCCCTATCAATGAAATTGATCTCCCCGTGCAGAAGCGAGGATAAGAACATAAGACGAGA
>O latipes
TGAAGGCCTGTATGAATGGCATAACGAGGGCTTAACTGTCTCCTCTCCCTAGTCAATGAAATTGATCTCCCCGTGCAGAAGCGGGGATAAAAACATAAGACGAGA
>A centrarchus
TGAAGACCTGTATGAATGGCACCACGAGGGCTCAACTGTCTCCTTTCTCCTGTCAATGAAATTGATCTCCCCGTGCAGAAGCGGGGATCCCCCCATAAGACGAGA
>M zebra
TGAAGACCTGTATGAATGGCATAACGAGGGCTTAACTGTCTCCTTTTTCCAGTCAATGAAATTGATCTCCCCGTGCAGAAGCGGGGATATTAACATAAGACGAGA
>A calliptera
TGAAGACCTGTATGAATGGCATAACGAGGGCTTAACTGTCTCCTTTCTCCAGTCAATGAAATTGATCTCCCCGTGCAGAAGCGGGGATATTAACATAAGACGAGA
>P nyererei
TGAAGACCTGTATGAATGGCATAACGAGGGCTTAACTGTCTCCTTTTTCCAGTCAATGAAATTGATCTCCCCGTGCAGAAGCGGGGATATTAACATAAGACGAGA
>S diagramma
TGAAGACCTGTATGAATGGCATAACGAGGGCTTAACTGTCTCCTTTTTCCAGTCAATGAAATTGATTCCCCCGTGCAGAAGCGGGGATACCAACATAAGACGAGA
>H burtoni
TGAAGACCTGTATGAATGGCATAACGAGGGCTTAACTGTCTCCTTTTTCCAGTCAATGAAATTGATCTCCCCGTGCAGAAGCGGGGATATTAACATAAGACGAGA
>N brichardi
TGAAGACCTGTATGAATGGCATAACGAGGGCTTGACTGTCTCCTTTTTCCAGTCAATAAAATTGATCCCCCCGTGCAGAAGCGGGGATGCTAACATAAGACGAGA
>O niloticus
TGAAGACCTGTATGAATGGCATAACGAGGGCTTAACTGTCTCCTTTTTCCAGTCAATGAAATTGATCTCCCCGTGCAGAAGCGGGGATACAAACATAAGACGAGA
>O aureus
TGAAGACCTGTATGAATGGCATAACGAGGGCTTAACTGTCTCCTTTTTCCAGTCAATGAAATTGATCTCCCCGTGCAGAAGCGGGGATATTAACATAAGACGAGA
>T rubripes
TGTGGACCTGTATGAATGGCATAACGAGGGCTTAGCTGTCTCCTTTCTCAAGTCAATGAACTTGATCTCCCCGTGCAGAAGCGGGGATAAAACCATAAGACGAGA
>T flavidus
TGTGGACCTGTATGAATGGCATAACGAGGGCTTAGCTGTCTCCTTTCTCAAGTCAATGAACTTGATCTCCCCGTGCAGAAGCGGGGATAAAACCATAAGACGAGA
>T bimaculatus
TGTGGACCTGTATGAATGGCATAACGAGGGCTTAGCTGTCTCCTTTCTCAAGTCAATGAACTTGATCTCCCCGTGCAGAAGCGGGGATAAAACCATAAGACGAGA
>T nigroviridis
TGGGGACCTGTATGAATGGCACGACGAGGGCTTAACTGTCTCCTTTTTCAAGTCAATGAAATTGATCTTTCCGTGCAGAAGCGGGAATAAAAACATAAGACGAGA
>C milii
TGAAGACCTGTATGAAAGGCATCACGAGATTTTACCTGTCTCCCTTCTTCAATCAATGAAATTGATCTATCCGTGCAGAAGCGGGTATAAAAACATAAGACGAGA
>C carcharias
TGAAGACCCGTATGAAAGGCATCACGAGAGTTCAACTGTCTCTATTTTCTAATCAATGAAATTGATCTACCCGTGCAGAAGCGAGTATAACCACATTAGACGAGA
>A radiata
TGAAGACCTGTATGAAAGGCATCACGAGAGTTTACCTGTCTCTATTTTCTAATCAATGAAATTGATCTCCCCGTGCAGAAGCGGGGATATTACCATAAGACGAGA
>R typus
TGAAGACCTGTATGAAAGGCATCACGAGAGTTTAACTGTCTCTACTTTCCAATCAATGAAATTGATCTTCCCGTGCAGAAGCGGGAATAAACACATTAGACGAGA
>S canicula
TGAAGACCCGTATGAAAGGCACCACGAGAGTTTGACTGTCTCTACTCTCTAATCAATGAAATTGATCTTCTCGTGCAGAAGCGAGTATGATAACATAAGACGAGA
>S torazame
TGAAGACCCGTATGAAAGGCACCACGAGAGTTTAACTGTCTCTACTTTCTAATCAATGAAATTGATCTACTCGTGCAGAAGCGAGTATAACACCATTAGACGAGA
>C punctatum
TGAAGACCCGTATGAAAGGCATCACGAGAGTTTAACTGTCTCTATTTTCTAATCCATGAAATTGATCTCTCCGTGCAGAAGCGGAGATAAAAACATTAGACGAGA
>P marinus
TTAAGACTGGAATGAAAGGTTACACGAGGGCATAACTGTCTCCTTATCCCTATCAATGAAATTGACCTACCCGTGCAAAGGCGGGTATAAACCCATAAGACGAGA
>I unicuspis
TTAAGACTAGAATGAAAGGTTACACGAAGGCATAACTGTCTCCTTATCCCCATCAATGAAATTGACCTACCCGTGCAAAGGCGGGTATAAACCCATAAGACGAGA
>I gagei
TTAAGACTAGAATGAAAGGTTACACGAAGGCATAACTGTCTCCTTATCCCCATCAATGAAATTAACCTACCCGTGCAAAGGCGGGTATAAATCCATAAGACGAGA
>G australis
TTAAGACTGGAATGAAAGGTTACACGAGGGCATAACTGTCTCCTTATCCTGATCAATGAAATTGACCTACCCGTGCAAAGGCAGGTATATGTACATAAGACGAGA
>M jespersenae
TTTAGACTAGAATGAATGGATTAACGAAAGCCGAACTGTCTCCTATTTCCTATCAATGAAATTAACCTCTCTGTCCAAAGGCAGAGATAAACCTATAAGACGAAA
>M australis
TTTAGACTAGAATGAATGGATTAACGAAAGCCGAACTGTCTCCTATTTCCTATCAATGAAATTAACCTCTCTGTCCAAAGGCAGAGATAACTCTATAAGACGAAA
>E strickrotti
TATAGACTAGAATGAATGGATTAACGAAAGCCAAACTGTCTCCTAATTTTCATCAATGAAATTATCCTTTCTGTTCAAAGACAGAAATTACCCTATAAGACGAAA
>P cheni
TCTAGACTAGAATGAATGGTTTAACGAAAGCCAAACTGTCTCCTAATTTTTATCAATGAAATTATCCTCTCTGTTCAAAGACAAAGATCCTTATATAAGACGAAA

## Sheet: S7_MSA_motsc_prim
>H sapiens
VKVxPMrWQEMGYIFYPrKLRxPLwN
>H neanderthalensis
VKVxPMrWQEMGYIFYPrKLRxPLwN
>P troglodytes
VKVxPMrWQEMGYIFYPrKLRxPLwN
>P paniscus
VKVxPMrRQEMGYIFYPrKLRxPLwN
>G gorilla
VKVxPMrWQEMGYIFYFrKLRxPLwN
>P abelii
VKVxPMEWQEMGYIFYFrKLRxPSwN
>S syndactylus
VKVxPMrWEEMGYIFYTrKPRxPQwN
>H leuconedys
VKVxPMrWEEMGYIFYFrKPRxPSwN
>N leucogenys
VKVxPMGWEEMGYIFYLrKLRxPLwN
>N siki
VKVxPMGWEEMGYIFYLrKLRxPLwN
>H muelleri
VKVxPMrWEEMGYIFYTrKPRxPSwN
>H lar
VKVxPMrWEEMGYIFYArKPRxPSwN
>H klossi
VKVxPMrWEEMGYIFYIrKPRxPSwN
>H moloch
VKVxPMrWEEMGYIFYTrKPRxPPwN
>H agilis
VKVxPMrWEEMGYIFYTrKPRxPSwN
>H pileatus
VKVxPMrWEEMGYISYIrKPRxPSwN
>P anubis
VKVxLMrRxKMGYIFLLQKTPRxLLw
>P hamadryas
GQGVTYETVKMGYIFYFrKPHDSSYE
>P cynocephalus
GQGVTYETVKMGYIFYFrKPHDSSYE
>P papio
GQGVTYETVKMGYIFYFrKPHDSSYE
>P kindae
GQGVTYETVKMGYIFYSrKPHDSSYE
>P ursinus
GQGVTYETVKMGYIFYSrKPHDSSYE
>M leucophaeus
VKVxPMGRxKMGYIFYPrKPYDTSYE
>M sphinx
VKVxPMrRxKMGYIFYLrKPYDISYE
>M mulatta
VKVxPMrWxKMGYIFYLrKFHENPYE
>M fascicularis
VKVxPMrRxKMGYIFYFrKPHENPYE
>M nemestrina
GQGVAHErVKMGYIFYIrKPHENSYE
>M tonkeana
VKVxPMrGVKMGYIFYIrKPHENSYE
>M nigrescens
GQGVAHErVKMGYIFYIrKPHENSYE
>M nigra
GQGVAHErVKMGYIFYIrKPHENSYE
>M maura
GQGVAHErVKMGYIFYIrKPHENSYE
>M ochreata
GQGVANErVKMGYIFYIrKLHENSYE
>M brunnescens
GQGVANErVKMGYIFYIrKLHENSYE
>M hecki
GQGVAHErVKMGYIFYIrKLHENSHE
>M sylvanus
VKVxPMrRxKMGYIFCLrIPHENSYE
>M cyclopis
VKVxPMrWxKMGYIFYLrKFHENPYE
>M fuscata
VKVxPMrWxKMGYIFYLrKFHENPYE
>M silenus
VKVxPMrRxKMGYIFCIrKPTKTLMK
>M assamensis
VKVxPMrRxKMGYIFCLrKFYENPYE
>M arctoides
VKVxPMrRxKMGYIFYLrKFHENPYE
>M sinica
VKVxPMrRxKMGYIFYLrKLYENPYE
>M leonina
VKVxPMrRxKMGYIFYIrKPTKTLMK
>M thibetana
VKVxPMrRxKMGYIFYLrKLYESPYE
>M leucogenys
VKVxPMrRxKMGYIFYLrKFYENPYE
>M radiata
VKVxPMrRxKMGYIFCLrKFYENPYE
>M pagensis
VKVxPMrRxKMGYIFYIrKFHENSYE
>C chrysogaster
VKVxPMrRxKMGYIFYLrKPYDTSYE
>C atys
VKVxPMrRxKMGYIFYLrKLYDTSYE
>C torquatus
VKVxPMrRxKMGYIFYLrKSYDTSYE
>C agilis
VKVxPMrWxKMGYIFYLrKPYDTSYE
>S concolor
GQGVAYELEEMGYIFYPrKAYDSSYE
>N larvatus
GQGVAYELEEMGYIFYPrKAYDSSYE
>P femoralis
VKVxPMSWEKMGYIFYLrKSTITLMK
>R roxellana
GQGVAYELGEMGYIFYPrKxYDSSYE
>R strykeri
GQGVAYELGEMGYIFYPrKSYDSSYE
>R bieti
GQGVAYELGEMGYIFYPrKSYDSSYE
>R brelichi
GQGVAYELGEMGYIFYPrKSYDNSYE
>L aterrimus
VKVxPMrRxKMGYIFYLrKPHDNSYE
>T gelada
VKVxPMrWxKMGYIFYFrKPHDSSYE
>C erythrotis
VKVxPMrWxKMGYIFYFrKPYDNSYE
>C petaurista
VKVxPMrWxKMGYIFYFrIPYDNSYE
>C cephus
VKVxPMrWxKMGYIFYLrKPYDSSYE
>C diana
VKVxPMrWxKMGYIFYSrKPHDNFYE
>C mitis
VKVxPMrRxKMGYIFYLrKSYDNSYE
>C albogularis
VKVxPMrRxKMGYIFYLrKSYDNSYE
>C doggetti
VKVxPMrRxKMGYIFYLrKSYDNSYE
>C kandti
VKVxPMrRxKMGYIFYLrKSYDSSYE
>C ascanius
VKVxPMrWxKMGYIFYLrKPYDNSYE
>C neglectus
VKVxPMKWxKMGYIFYLrKIHDNSYE
>C nictitans
VKVxPMrRxKMGYIFYLrKPYDNSYE
>C pogonias
VKVxPMrWxKMGYIFYLrKPYDNSHE
>C wolfi
VKVxPMrWxKMGYIFYLrKPYDNSHE
>C mona
VKVxPMrWxKMGYIFYLrKPYDNSHE
>C campbellii
VKVxPMrRxKMGYIFYLrrSYDNSHE
>A lhoesti
VKVxPMrRxKMGYIFYLrKPYDNSYE
>A preussi
VKVxPMrRxKMGYIFYLrKPYDSSYE
>A solatus
VKVxPMrWxKMGYIFYPrKPTITLMK
>T francoisi
VKVxLMSWEKMGYIFYYrKPTITLMK
>T poliocephalus
VKVxLMSWEKMGYIFYYrKPTITLMK
>T delacouri
VKVxLMSWEKMGYIFYYrKPTITLMK
>T hatinhensis
VKVxPMSWEKMGYIFYYrKPTITLMK
>T laotum
VKVxPMSWEKMGYIFYYrKPTITLMK
>T barbei
VKVxPMSWEKMGYIFYYrKPTIALMK
>T shortridgei
VKVxPMSWEKMGYIFYDrKPTITLMK
>T pileatus
VKVxPMSWEKMGYIFYHrKPTVTLMK
>T obscurus
VKVxPMSWEKMGYIFYYrKPTITLMK
>T germaini
VKVxPMSWEKMGYIFYYrKSTITLMK
>T phayrei
VKVxPMSWEKMGYIFYYrKPTITLMK
>T mauritius
VKVxPMSWEKMGYIFYYrKSTITLMK
>T cristata
VKVxPMSWEKMGYIFYNrKSTITLMK
>T geei
VKVxPMSWEKMGYIFYHrKPTITLMK
>C guereza
GQGVAYEMGEMGYIFYTrKSHDSSYE
>P badius
VKVxPMrWGKMGYIFYIrKYTITLMK
>P verus
SQGVAHEMGEMGYIFYIrIVHDNSYE
>S schistaceus
GQGVAHELEEMGYIFYPrKAYDNSYE
>S entellus
GQGVAYELGEMGYIFYPrKTYDNSYE
>C pygerythrus
VKVxPMrWKKMGYIFYPrKPTITLMK
>C djamdjamensis
VKVxPMrWKKMGYIFYPrKPTITLMK
>C cynosuros
VKVxPMrWKKMGYIFYTrKPTMTLMK
>C tantalus
VKVxLMrWKKMGYIFYPrKPTITLMK
>C aethiops
VKVxPMrWKKMGYIFYPrrPTMTLMK
>C sabaeus
VKVxPMrRKKMGYIFYPrKPTITLMK
>S apella
VKVQPMKWKEMGYIFxPrKTTRQPLw
>S xanthosternos
VKVQPMKWEEMGYIFxSrKTTRQPLw
>S flavius
VKVQPMKWKEMGYIFxPrKTTRQPLw
>C albifrons
VKVQPMKWKEMGYIFxSrKITRxPLw
>S oerstedii
VKVQPMKWEEMGYIFxTrKLHETPYE
>S ustus
VKVQPMKWKEMGYIFxTrKLHETPYE
>S macrodon
VKVQPMKWEEMGYIFxTrKLHETPYE
>S cassiquiarensis
VKVQPMKWEEMGYIFxTrKLHETPYE
>S boliviensis
VKVQPMKWEEMGYIFxTrKLHETPYE
>S sciureus
VKVQPMKWEEMGYIFxTrKLHETPYE
>A lemurinus
VKVQPMKWKEMGYIFxSrKPHTIAFM
>A griseimembra
VKVQPMKWKEMGYIFxSrKPHTIAFM
>A nancymaae
VKVQPMrWKEMGYIFxSrKLHTIAFM
>A azarai
VKVQPMrWKEMGYIFxPrKPHTIAFM
>A vociferans
VKVQPMKWKEMGYIFxPrKPHTIAFM
>C melanocephalus
GQGAANEVEEMGYIFYVrKxHDSLYA
>C ayresi
GQGAANEVEEMGYIFYVrKxHDSLYA
>C hosomi
GQGAANEVEEMGYIFYVrKxHDSLYA
>C calvus
GQGAANEVEEMGYIFYVrKxHVSLYA
>C albinasus
GQGAANEMEEMGYIFxPrKQHDSLYE
>C israelita
GQGAANEVEEMGYIFxSrKQHDSLCE
>P cinerascens
GQGAANGAGVMGYIFwIrKSHDrLYE
>P dubius
GQGAANGAGVMGYIFxIrKSHDSLYE
>P bernhardi
GQGAANGAGVMGYIFxIrKSHDSLYE
>P caligatus
GQGAANGAGVMGYIFxIrKSHDSLYE
>P miltoni
GQGAANGVGVMGYIFxIrKSHDrLYE
>P hoffmannsi
GQGAANGAGVMGYIFxTrKSHDSLYE
>P grovesi
GQGAANGAGVMGYIFxIrKSHDSLYE
>P brunneus
GQGAANGAGAMGYIFxIrKSHDSLYE
>P cupreus
GQGAANGAGAMGYIFxIrKSHDSLYE
>P donacophilus
GQGAANGMGVMGYIFxIrKSHDSLYE
>P moloch
GQGAANGVGVMGYIFxIrKPHDSLYE
>C regulus
GQGAANEVEAMGYIFxTrKPHDSLYE
>C torquatus
GQGAANEVEAMGYIFxTrKPHDSLYE
>C lucifer
GQGAANEVEAMGYIFxTrKPHDSLYE
>C lugens
GQGAANEVEAMGYIFxTrKSHDSLYE
>A seniculus
VKVQPMGWKEMGYIFxIrKLHDNLYE
>A guariba
VKVQPMrWEEMGYIFxIrKLHDNLYE
>A palliata
VKVQPMrWEEMGYIFxIrKLHDNLYE
>A belzebul
VKVQPMrWEEMGYIFxIrKLHDNLYE
>A discolor
VKVQPMrWEEMGYIFxIrKLHDNLYE
>A macconnelli
VKVQPMGWEEMGYIFxIrKLHDNLYE
>A juara
VKVQPMGWKEMGYIFxIrKLHDNLYE
>A caraya
VKVQPMGWKEMGYIFxIrKLHDNLYE
>L lagotricha
VKVQPMKWKEMGYIFxIrrLYDSLYE
>A chamek
VKVQPMKWEEMGYIFxIrKFIRQPLw
>A belzebuth
VKVQPMKWKEMGYIFxIrKSIRQPLw
>A paniscus
VKVQPMEWEEMGYIFxIrKFIRwPLw
>A marginatus
VKVQPMKWEEMGYIFxIrKSIRQPLw
>A geoffroyi
VKVQPMKWEEMGYIFxVrKFYTTTFM
>C jacchus
VKVQPMTWEEMGYIFYIrKLNDNPYE
>C penicillata
VKVQPMTWEEMGYIFYIrKLNDNPYE
>C geoffroyi
VKVQPMTWEEMGYIFYIrKLNDNPYE
>C aurita
VKVQPMTWEEMGYIFYIrKLNDNPYE
>C kuhlii
VKVQPMTWEEMGYIFYIrKLNDNPYE
>C pygmaea
VKVQPMTWEEMGYIFYIrKLNDNPYE
>L rosalia
VKVQPMrWEEMGYIFYPrKLHDTPYE
>L chrysopygus
VKVQPMrWEEMGYIFYPrKLHDTPYE
>C goeldii
VKVQPMKWEEMGYIFxTrKLHDNSYE
>M argentatus
VKVQPMTWEEMGYIFYIrKLNDNPYE
>M humeralifer
VKVQPMTWEEMGYIFYIrKLNDSPYE
>S labiatus
VKVQPMKWEEMGYIFxIrKLTKTLMK
>S inustus
VKVQPMTWEEMGYIFxIrKLTITLMK
>L fuscicollis
VKVQPMTWEEMGYIFwIrKLYDTPYE
>L nigricollis
VKVQPMTWEEMGYIFwIrKLYDTPYE
>C syrichta
VKVxPMrWKAMGYILYLrVLRIFLwK
>C bancanus
VKVxPMrWKAMGYILYFrAPRILLwK
>T dentatus
VKVxPMGWKVMGYIFYFrILRIFLwK
>T lariang
VKVxPMGWKVMGYIFYFrIPRIFLwK
>T wallacei
VKVxPMGWKVMGYIFYFrILRIFLwK
>E rufus
VKVxSMEWEEMGYIFxYrTITQQQPL
>E rubriventer
VKVxSMEWKEMGYIFxHKNTTQQQPL
>E mongoz
VKVxSMEWKEMGYIFxYKNNFPTAAF
>E fulvus
VKVxSMEWEEMGYIFxHrTISQQQPL
>E macaco
VKVxSMKWKEMGYIFxYKNNPxQQPL
>E coronatus
VKVxSMEWKEMGYIFxYKNNSPTAAF
>L catta
VKVxSMKWKEMGYIFxYxNNTPTEAF
>H griseus
VKVxSMKWKEMGYIFxHKNNIPTEAF
>P simus
VKVxSMKWEEMGYIFxYxNNIPTEAF
>V variegata
VKVxSMKWKEMGYIFxYKNNTPTTIF
>D madagascarensis
VKVxSMrWEEMGYIFxIxNIPHDNLY
>P diadema
VKVxSMKWEEMGYIFxxQNSTYYNNL
>P verreauxi
VKVxSMKWKEMGYIFxxQNSTYNNNL
>P tattersalli
VKVxSMKWrEMGYIFxxQNSTYYNNL
>P coquereli
VKVxSMKWrEMGYIFxxQNSTYYNNL
>P edwardsi
VKVxSMKWEEMGYIFxxQNSTYYNNL
>A laniger
VKVxSMKWKEMGYIFxQQNSTFDNNL
>I indri
VKVxSMKWKEMGYIFYNrTAHLTTTF
>M edwardsi
VKVxSMEWKEMGYIFxxxNNTLTSTF
>L ruficaudatus
VKVxSMGWKEMGYIFxwQNNISPQPL
>L aeeclis
VKVxSMGWKEMGYIFxwQNNISPQPL
>L septentrionalis
VKVxSMGWKEMGYIFxxQNNIPPQPL
>L randrianasoloi
VKVxSMGWKEMGYIFxwQNNISPQPL
>L hubbardorum
VKVxSMGWKEMGYIFxwQNNISPQPL
>L leucopus
VKVxSMGWKEMGYIFxxQNNTPPQPL
>L petteri
VKVxSMGWKEMGYIFxxQNNTHHNPY
>L edwardsi
VKVxSMEWKEMGYIFxxQNNISPQPL
>L grewcockorum
VKVxSMEWKEMGYIFxxQNNISPQPL
>L dorsalis
VKVxSMrWKEMGYIFxxQNNIPPQPL
>L mittermeieri
VKVxSMrWKEMGYIFxQQNNIPPQPL
>L jamesorum
VKVxSMEWKEMGYIFYLQNIIPPKPY
>L tymerlachsoni
VKVxSMrWKEMGYIFxxQNNIPPQPL
>L ahmansonorum
VKVxSMrWEEMGYIFxQxNNILPEPL
>L betsileo
VKVxSMEWKEMGYIFYLQNIIPPKPY
>L milanoii
VKVxSMGWKEMGYIFxxQNNTHHNPY
>L ankaranensis
VKVxSMGWKEMGYIFxxQNNIPPQPL
>L microdon
VKVxSMEWKEMGYIFYLQNIIPPKPL
>L otto
VKVxSMEWKEMGYIFxxQNNISPQPL
>L fleuretae
VKVxSMEWKEMGYIFYLQNTIPPKPY
>L scottorum
VKVxSMEWKEMGYIFYxxNNISPKPY
>L sahamalazensis
VKVxSMrWKEMGYIFxQQNNILLQPL
>L hollandorum
VKVxSMEWKEMGYIFYxQNNISPKPY
>L seali
VKVxSMGWKEMGYIFYxQNNISPKPL
>M berthae
VKVxSMrWKEMGYIFLQQNNNYSNLY
>M ravelobensis
VKVxSMrWKEMGYIFSxQNNNSTVIF
>M rufus
VKVxSMrWKEMGYIFLQQNNNHSNLY
>M griseorufus
VKVxSMrWKEMGYIFLQQNNNPTVIF
>M tanosi
VKVxSMrWKEMGYIFLQQNNNYSNLY
>M mamiratra
VKVxSMrRKEMGYIFLQQNNNYSNLY
>M margotmarshae
VKVxSMrRKEMGYIFLQQNNNYSNLY
>M simmonsi
VKVxSMrWKEMGYIFLQQNNNSTVIF
>M arnholdi
VKVxSMrRKEMGYIFLxQNNNYSNLY
>M sambiranensis
VKVxSMrRKEMGYIFLxQNKYYSNLY
>M myoxinus
VKVxSMrWKEMGYIFLQQNNNYSNLY
>M lehilahytsara
VKVxSMrWKEMGYIFLQQNNNYSNLY
>M danfossi
VKVxSMrWKEMGYIFLxQNNNYSNLY
>M jollyae
VKVxSMrRKEMGYIFLQQNNNYSNLY
>M mittermeieri
VKVxSMrWKEMGYIFLQQNNNSTVIF
>M tavaratra
VKVxSMrGKEMGYIFLQQNNNYSNLY
>M bongolavensis
VKVxSMrWKEMGYIFSYrTTITVIFM
>M murinus
VKVxSMrWKEMGYIFLQQNNNHSNLY
>C crossleyi
VKVxSMrWKEMGYIFLxQNNTSQQPL
>C medius
VKVxSMrWEEMGYIFxHQNNLHSNLH
>C sibreei
VKVxSMKWKEMGYIFxwQNNISPxPL
>M zaza
VKVxSMrWKEMGYIFYNrIVLTVIFM
>M coquereli
VKVxSMrWKEMGYIFYNrIVLTVIFM
>P electromontis
VKVxSMrWKEMGYIICNrSNIQQPSw
>P parienti
VKVxSMrWKEMGYIICNrSNIQQPSw
>P pallescens
VKVxSMrWKEMGYIICNrSNIQQPSw
>N coucang
VKVxSMrWEEMGYIFYPHrTTNATPY
>N bengalensis
VKVxSMrWEEMGYIFYPHrTTNAAPY
>N javanicus
VKVxSMrWEEMGYIFYLHrTINATPY
>N menagensis
VKVxSMrWEEMGYIFYLHrATNATPY
>N pygmaeus
VKVxSMrWEEMGYIFYIYrTTNASPY
>L tardigradus
VKVxPMKWEEMGYIFCLYrKQTPPLM
>L lydekkerianus
VKVxPMKWEEMGYIFCLYrKQTPPLM
>P potto
VKVxSMGREEMGYISYAHrTQTLAPw
>G moholi
VKVxSMrWEEMGYIFYSSrNSITLAw
>G senegalensis
VKVxSMrWEEMGYIFYSSrNSITLAw
>G demidovii
VKVxSMEREEMGYIFYSPQNNTPAPM
>O crassicaudatus
VKVxSMrWEEMGYIFYLPxNNxRxPI
>O garnettii
VKVxSMrWKEMGYIFYLPxNNxRxPI

## Sheet: S8_MSAbase_motsc_prim
>H sapiens
GTCAAGGTGTAGCCCATGAGGTGGCAAGAAATGGGCTACATTTTCTACCCCAGAAAACTACGATAGCCCTTATGAAAC
>H neanderthalensis
GTCAAGGTGTAGCCCATGAGGTGGCAAGAAATGGGCTACATTTTCTACCCCAGAAAACTACGATAGCCCTTATGAAAC
>P troglodytes
GTCAAGGTGTAGCCTATGAGGTGGCAAGAAATGGGCTACATTTTCTACCCCAGAAAATTACGATAACCCTTATGAAAC
>P paniscus
GTCAAGGTGTAGCCTATGAGGCGGCAAGAAATGGGCTACATTTTCTACCCCAGAAAATTACGATAACCCTTATGAAAC
>G gorilla
GTCAAGGTGTAGCCCATGAGGTGGCAAGAAATGGGCTACATTTTCTACTTCAGAAAACTACGATAACCCTTATGAAAC
>P abelii
GTCAAGGTGTAGCCCATGGAGTGGCAAGAAATGGGCTACATTTTCTACTTCAGAAAACTACGATAGCCCTCATGAAAC
>S syndactylus
GTCAAGGTGTAGCCCATGAGATGGGAAGAGATGGGCTACATTTTCTACACCAGAAAACCACGATAACCCCAATGAAAC
>H leuconedys
GTCAAGGTGTAGCCCATGAGATGGGAAGAGATGGGCTACATTTTCTACTTTAGAAAACCACGATAACCCTCATGAAAC
>N leucogenys
GTCAAGGTGTAGCCCATGGGATGGGAAGAGATGGGCTACATTTTCTACCTCAGAAAACTACGATAACCCCTATGAAAT
>N siki
GTCAAGGTGTAGCCCATGGGATGGGAAGAGATGGGCTACATTTTCTACCTCAGAAAACTACGATAACCCCTATGAAAT
>H muelleri
GTCAAGGTGTAGCCCATGAGATGGGAAGAGATGGGCTACATTTTCTATACCAGAAAACCACGATAACCCTCATGAAAC
>H lar
GTCAAGGTGTAGCCCATGAGATGGGAAGAGATGGGCTACATTTTCTATGCCAGAAAACCACGATAACCCTCATGAAAC
>H klossi
GTCAAGGTGTAGCCCATGAGATGGGAAGAGATGGGCTACATTTTCTACATCAGAAAACCACGATAACCCTCATGAAAC
>H moloch
GTCAAGGTGTAGCCCATGAGATGGGAAGAGATGGGCTACATTTTCTATACCAGAAAACCACGATAACCCCCATGAAAC
>H agilis
GTCAAGGTGTAGCCCATGAGATGGGAAGAGATGGGCTACATTTTCTACACCAGAAAACCACGATAGCCCTCATGAAAC
>H pileatus
GTCAAGGTGTAGCCTATGAGATGGGAAGAGATGGGCTACATTTCCTATATCAGGAAACCACGATAACCCTCATGAAAC
>P anubis
GTCAAGGTGTAACTTATGAGACGGTAAAAAATGGGCTACATTTTTCTACTTCAGAAAACCCCACGATAGCTCTTATGA
>P hamadryas
GGTCAAGGTGTAACTTATGAGACGGTAAAAATGGGCTACATTTTCTACTTCAGAAAACCCCACGATAGCTCTTATGAA
>P cynocephalus
GGTCAAGGTGTAACTTATGAGACGGTAAAAATGGGCTACATTTTCTACTTCAGAAAACCCCACGATAGCTCTTATGAA
>P papio
GGTCAAGGTGTAACCTATGAGACGGTAAAAATGGGCTACATTTTCTACTTCAGAAAACCCCACGATAGCTCTTATGAA
>P kindae
GGTCAAGGTGTAACCTATGAGACGGTAAAAATGGGCTACATTTTCTACTCCAGAAAACCCCACGATAGCTCTTATGAA
>P ursinus
GGTCAAGGTGTAACCTATGAGACGGTAAAAATGGGCTACATTTTCTACTCCAGAAAACCCCACGATAGCTCTTATGAA
>M leucophaeus
GTCAAGGTGTAGCCCATGGGACGGTAAAAAATGGGCTACATTTTCTACCCCAGAAAACCCTACGATACCTCTTATGAA
>M sphinx
GTCAAGGTGTAGCCCATGAGACGGTAAAAAATGGGCTACATTTTCTACCTCAGAAAACCCTACGATATCTCTTATGAA
>M mulatta
GTCAAGGTGTAGCCTATGAGATGGTAAAAAATGGGCTACATTTTCTACCTCAGAAAATTCCACGAAAACCCTTATGAA
>M fascicularis
GTCAAGGTGTAGCCCATGAGACGGTAAAAAATGGGCTACATTTTCTATTTCAGAAAACCCCACGAAAACCCTTATGAA
>M nemestrina
GGTCAAGGTGTAGCCCATGAGAGGGTAAAAATGGGCTACATTTTCTATATCAGAAAACCCCACGAAAACTCCTATGAA
>M tonkeana
GTCAAGGTGTAGCCCATGAGAGGGGTAAAAATGGGCTACATTTTCTACATCAGAAAACCCCACGAAAACTCTTATGAA
>M nigrescens
GGTCAAGGTGTAGCCCATGAGAGGGTAAAAATGGGCTACATTTTCTACACCAGAAAACCCCACGAAAACTCTTATGAA
>M nigra
GGTCAAGGTGTAGCCCATGAGAGGGTAAAAATGGGCTACATTTTCTACATCAGAAAACCCCACGAAAACTCTTATGAA
>M maura
GGTCAAGGTGTAGCCCATGAGAGGGTAAAAATGGGCTACATTTTCTACATCAGAAAACCCCACGAAAACTCTTATGAA
>M ochreata
GGTCAAGGTGTAGCCAATGAAAGGGTAAAAATGGGCTACATTTTCTACATCAGAAAACTCCACGAAAACTCTTATGAA
>M brunnescens
GGTCAAGGTGTAGCCAATGAAAGGGTAAAAATGGGCTACATTTTCTACATCAGAAAACTCCACGAAAACTCTTATGAA
>M hecki
GGTCAAGGTGTAGCCCATGAGAGGGTAAAAATGGGCTACATTTTCTACATCAGAAAACTCCACGAAAACTCTCATGAA
>M sylvanus
GTCAAGGTGTAGCCCATGAGACGGTAAAAAATGGGCTACATTTTCTGCCTCAGAATACCCCACGAAAACTCTTATGAA
>M cyclopis
GTCAAGGTGTAGCCTATGAGATGGTAAAAAATGGGCTACATTTTCTACCTCAGAAAATTCCACGAAAACCCTTATGAA
>M fuscata
GTCAAGGTGTAGCCTATGAGATGGTAAAAGATGGGCTACATTTTCTACCTCAGAAAATTCCACGAAAACCCTTATGAA
>M silenus
GTCAAGGTGTAGCCCATGAGACGGTAAAAAATGGGCTACATTTTCTGTATCAGAAAACCCACGAAAACTCTTATGAAA
>M assamensis
GTCAAGGTGTAGCCTATGAGACGGTAAAAAATGGGCTACATTTTCTGTCTCAGAAAATTCTACGAAAACCCTTATGAA
>M arctoides
GTCAAGGTGTAGCCTATGAGACGGTAAAAAATGGGCTACATTTTCTATCTCAGAAAATTCCACGAAAACCCTTATGAA
>M sinica
GTCAAGGTGTAGCCTATGAGACGGTAAAAAATGGGCTACATTTTCTATCTCAGAAAACTCTACGAAAACCCCTATGAA
>M leonina
GTCAAGGTGTAGCCCATGAGACGGTAAAAAATGGGCTACATTTTCTATATCAGAAAACCCACGAAAACTCTTATGAAA
>M thibetana
GTCAAGGTGTAGCCCATGAGACGGTAAAAAATGGGCTACATTTTCTATCTCAGAAAACTCTACGAAAGCCCTTATGAA
>M leucogenys
GTCAAGGTGTAGCCCATGAGACGGTAAAAAATGGGCTACATTTTCTATCTCAGAAAATTCTACGAAAACCCTTATGAA
>M radiata
GTCAAGGTGTAGCCTATGAGACGGTAAAAAATGGGCTACATTTTCTGTCTCAGAAAATTCTACGAAAACCCTTATGAA
>M pagensis
GTCAAGGTGTAGCCCATGAGACGGTAAAAAATGGGCTACATTTTCTATATCAGAAAATTCCACGAAAACTCTTATGAA
>C chrysogaster
GTCAAGGTGTAGCCCATGAGACGGTAAAAAATGGGCTACATTTTCTACCTCAGAAAACCCTACGATACCTCTTATGAA
>C atys
GTCAAGGTGTAGCCCATGAGACGGTAAAAAATGGGCTACATTTTCTACCTCAGAAAACTCTACGATACCTCTTATGAA
>C torquatus
GTCAAGGTGTAGCCCATGAGACGGTAAAAAATGGGCTACATTTTCTACCTCAGAAAATCTTACGATACCTCTTATGAA
>C agilis
GTCAAGGTGTAGCCCATGAGATGGTAAAAAATGGGCTACATTTTCTACCTCAGAAAACCCTACGATACCTCTTATGAA
>S concolor
GGTCAAGGTGTAGCTTATGAGCTGGAAGAAATGGGCTACATTTTCTACCCCAGAAAAGCCTACGATAGCTCTTATGAA
>N larvatus
GGTCAAGGTGTAGCTTATGAGCTGGAAGAAATGGGCTACATTTTCTACCCTAGAAAAGCCTACGATAGCTCTTATGAA
>P femoralis
GTCAAGGTGTAGCCTATGAGCTGGGAAAAAATGGGCTACATTTTCTACCTCAGAAAATCTACGATAACTCTTATGAAA
>R roxellana
NGTCAAGGTGTAGCCTATGAGTTGGGAGAAATGGGCTACATTTTCTACCCCAGAAAATAATACGACAGCTCTTATGAA
>R strykeri
GGTCAAGGTGTAGCTTATGAGTTGGGAGAAATGGGCTACATTTTCTACCCCAGAAAATCATACGACAGCTCTTATGAA
>R bieti
NGTCAAGGTGTAGCTTATGAGTTGGGAGAAATGGGCTACATTTTCTACCCCAGAAAATCATACGACAGCTCTTATGAA
>R brelichi
GGTCAAGGTGTAGCTTATGAGTTGGGAGAAATGGGCTACATTTTCTATCCCAGAAAATCATACGACAACTCTTATGAA
>L aterrimus
GTCAAGGTGTAACCCATGAGACGGTAAAAAATGGGCTACATTTTCTACCTCAGAAAACCCCACGATAACTCTTATGAA
>T gelada
GTCAAGGTGTAACCTATGAGATGGTAAAAAATGGGCTACATTTTCTACTTCAGAAAACCCCACGATAGCTCTTATGAA
>C erythrotis
GTCAAGGTGTAGCCCATGAGATGGTAAAAGATGGGCTACATTTTCTACTTCAGAAAACCCTACGATAACTCTTATGAA
>C petaurista
GTCAAGGTGTAGCCCATGAGATGGTAAAAGATGGGCTACATTTTCTACTTCAGAATACCCTACGATAACTCTTATGAA
>C cephus
GTCAAGGTGTAGCCCATGAGATGGTAAAAGATGGGCTACATTTTCTACCTCAGAAAACCCTACGATAGCTCTTATGAA
>C diana
GTCAAGGTGTAGCCCATGAGATGGTAAAAGATGGGCTACATTTTCTACTCCAGAAAACCCCACGACAACTTTTATGAA
>C mitis
GTCAAGGTGTAGCCCATGAGACGGTAAAAGATGGGCTACATTTTCTACCTCAGAAAATCCTACGACAACTCTTATGAA
>C albogularis
GTCAAGGTGTAGCCCATGAGACGGTAAAAGATGGGCTACATTTTCTACCTCAGAAAATCCTACGACAACTCTTATGAA
>C doggetti
GTCAAGGTGTAGCCCATGAGACGGTAAAAGATGGGCTACATTTTCTACCTCAGAAAATCCTACGACAACTCTTATGAA
>C kandti
GTCAAGGTGTAGCCCATGAGACGGTAAAAGATGGGCTACATTTTCTACCTCAGAAAATCCTACGACAGCTCTTATGAA
>C ascanius
GTCAAGGTGTAGCCCATGAGATGGTAAAAGATGGGCTACATTTTCTACCTCAGAAAACCCTACGATAACTCTTATGAA
>C neglectus
GTCAAGGTGTAGCCCATGAAATGGTAAAAGATGGGCTACATTTTCTACCTCAGAAAAATCCACGATAACTCCTATGAA
>C nictitans
GTCAAGGTGTAGCCCATGAGACGGTAAAAGATGGGCTACATTTTCTACCTCAGAAAACCCTACGACAACTCTTATGAA
>C pogonias
GTCAAGGTGTAGCCCATGAGATGGTAAAAGATGGGCTACATTTTCTATCTCAGAAAACCCTACGATAACTCTCATGAA
>C wolfi
GTCAAGGTGTAGCCCATGAGATGGTAAAAGATGGGCTACATTTTCTATCTCAGAAAACCCTACGATAACTCTCATGAA
>C mona
GTCAAGGTGTAGCCCATGAGATGGTAAAAGATGGGCTACATTTTCTATCTCAGAAAACCCTACGATAACTCTCATGAA
>C campbellii
GTCAAGGTGTAGCCCATGAGACGGTAAAAGATGGGCTACATTTTCTACCTCAGAAGATCCTACGATAACTCTCATGAA
>A lhoesti
GTCAAGGTGTAGCCCATGAGACGGTAAAAGATGGGCTACATTTTCTACCTCAGAAAACCTTACGATAACTCTTATGAA
>A preussi
GTCAAGGTGTAGCCCATGAGACGGTAAAAGATGGGCTACATTTTCTATCTCAGAAAACCCTACGATAGCTCTTATGAA
>A solatus
GTCAAGGTGTAGCCTATGAGATGGTAAAAGATGGGCTACATTTTCTACCCTAGAAAACCCACGATAACTCTCATGAAA
>T francoisi
GTCAAGGTGTAGCTTATGAGCTGGGAAAAAATGGGCTACATTTTCTATTACAGAAAACCCACGATAACTCTTATGAAA
>T poliocephalus
GTCAAGGTGTAGCTTATGAGCTGGGAAAAAATGGGCTACATTTTCTATTACAGAAAACCCACGATAACTCTTATGAAA
>T delacouri
GTCAAGGTGTAGCTTATGAGCTGGGAAAAAATGGGCTACATTTTCTATTACAGAAAACCCACGATAACTCTTATGAAA
>T hatinhensis
GTCAAGGTGTAGCCTATGAGCTGGGAAAAAATGGGCTACATTTTCTATTACAGAAAACCCACGATAACTCTTATGAAA
>T laotum
GTCAAGGTGTAGCCTATGAGCTGGGAAAAAATGGGCTACATTTTCTATTACAGAAAACCCACGATAACTCTTATGAAA
>T barbei
GTCAAGGTGTAGCCTATGAGCTGGGAAAAAATGGGCTACATTTTCTATTACAGAAAACCCACGATAGCTCTTATGAAA
>T shortridgei
GTCAAGGTGTAGCCCATGAGCTGGGAAAAAATGGGCTACATTTTCTATGATAGAAAACCCACGATAACTCTTATGAAA
>T pileatus
GTCAAGGTGTAGCCTATGAGCTGGGAAAAAATGGGCTACATTTTCTATCATAGAAAACCCACGGTAACTCTTATGAAA
>T obscurus
GTCAAGGTGTAGCCTATGAGCTGGGAAAAAATGGGCTACATTTTCTATTACAGAAAACCCACGATAACTCTTATGAAA
>T germaini
GTCAAGGTGTAGCCTATGAGCTGGGAAAAAATGGGCTACATTTTCTATTACAGAAAATCTACGATAACTCTTATGAAA
>T phayrei
GTCAAGGTGTAGCCTATGAGCTGGGAAAAAATGGGCTACATTTTCTATTACAGAAAACCCACGATAACTCTTATGAAA
>T mauritius
GTCAAGGTGTAGCCTATGAGCTGGGAAAAAATGGGCTACATTTTCTATTACAGAAAATCTACGATAACTCTTATGAAA
>T cristata
GTCAAGGTGTAGCCTATGAGCTGGGAAAAAATGGGCTACATTTTCTATAACAGAAAATCTACGATAACTCTTATGAAA
>T geei
GTCAAGGTGTAGCCTATGAGCTGGGAAAAAATGGGCTACATTTTCTATCATAGAAAACCCACGATAACTCTTATGAAA
>C guereza
GGTCAAGGTGTAGCTTATGAGATGGGAGAAATGGGCTACATTTTCTATACCAGAAAATCCCACGATAGCTCTTATGAA
>P badius
GTCAAGGTGTAGCCCATGAGATGGGGAAAAATGGGCTACATTTTCTATATTAGAAAATATACGATAACTCTTATGAAA
>P verus
AGTCAAGGTGTAGCCCATGAGATGGGAGAAATGGGCTACATTTTCTATATTAGAATAGTCCACGATAACTCTTATGAA
>S schistaceus
GGTCAAGGTGTAGCCCATGAGTTGGAAGAAATGGGCTACATTTTCTACCCCAGAAAAGCCTACGATAACTCTTATGAA
>S entellus
GGTCAAGGTGTAGCCTATGAGTTGGGAGAAATGGGCTACATTTTCTACCCCAGAAAAACCTACGATAACTCTTATGAA
>C pygerythrus
GTCAAGGTGTAGCCTATGAGATGGAAAAAGATGGGCTACATTTTCTATCCTAGAAAACCCACGATAACTCTCATGAAA
>C djamdjamensis
GTCAAGGTGTAGCCTATGAGATGGAAAAAGATGGGCTACATTTTCTATCCTAGAAAACCCACGATAACTCTCATGAAA
>C cynosuros
GTCAAGGTGTAGCCTATGAGATGGAAAAAGATGGGCTACATTTTCTATACTAGAAAACCCACGATAACTCTCATGAAA
>C tantalus
GTCAAGGTGTAGCTTATGAGATGGAAAAAGATGGGCTACATTTTCTATCCTAGAAAACCCACGATAACTCTCATGAAA
>C aethiops
GTCAAGGTGTAGCCTATGAGATGGAAAAAGATGGGCTACATTTTCTATCCCAGAAGACCCACGATAACTCTCATGAAA
>C sabaeus
GTCAAGGTGTAGCCTATGAGACGGAAAAAGATGGGCTACATTTTCTATCCTAGAAAACCCACGATAACTCTCATGAAA
>S apella
GTCAAGGTGCAGCCAATGAAGTGGAAAGAAATGGGCTACATTTTCTAACCTAGAAAAACTACACGACAGCCTTTATGA
>S xanthosternos
GTCAAGGTGCAGCCAATGAAGTGGGAAGAAATGGGCTACATTTTCTAATCTAGAAAAACTACACGACAGCCTTTATGA
>S flavius
GTCAAGGTGCAGCCAATGAAGTGGAAAGAAATGGGCTACATTTTCTAACCTAGAAAAACTACACGACAGCCTTTATGA
>C albifrons
GTCAAGGTGCAGCCAATGAAGTGGAAAGAAATGGGCTACATTTTCTAATCTAGAAAAATTACACGATAGCCTTTATGA
>S oerstedii
GTCAAGGTGCAGCCTATGAAGTGGGAAGAAATGGGCTACATTTTCTAAACTAGAAAATTACACGAAACCCCCTATGAA
>S ustus
GTCAAGGTGCAGCCTATGAAGTGGAAAGAAATGGGCTACATTTTCTAAACTAGAAAATTACACGAAACCCCTTATGAA
>S macrodon
GTCAAGGTGCAGCCTATGAAGTGGGAAGAAATGGGCTACATTTTCTAAACTAGAAAATTACACGAAACCCCTTATGAA
>S cassiquiarensis
GTCAAGGTGCAGCCTATGAAGTGGGAAGAAATGGGCTACATTTTCTAAACTAGAAAATTACACGAAACCCCTTATGAA
>S boliviensis
GTCAAGGTGCAGCCTATGAAGTGGGAAGAAATGGGCTACATTTTCTAAACTAGAAAATTACACGAAACCCCTTATGAA
>S sciureus
GTCAAGGTGCAGCCTATGAAGTGGGAAGAAATGGGCTACATTTTCTAAACTAGAAAATTACACGAAACCCCTTATGAA
>A lemurinus
GTCAAGGTGCAGCCAATGAAGTGGAAAGAAATGGGCTACATTTTCTAATCTAGAAAACCACACACGATAGCCTTTATG
>A griseimembra
GTCAAGGTGCAGCCAATGAAGTGGAAAGAAATGGGCTACATTTTCTAATCTAGAAAACCACACACGATAGCCTTTATG
>A nancymaae
GTCAAGGTGCAGCCAATGAGGTGGAAAGAAATGGGCTACATTTTCTAATCTAGAAAACTACACACGATAGCCTTTATG
>A azarai
GTCAAGGTGCAGCCAATGAGGTGGAAAGAAATGGGCTACATTTTCTAACCTAGAAAACCACACACGATAGCCTTTATG
>A vociferans
GTCAAGGTGCAGCCAATGAAGTGGAAAGAAATGGGCTACATTTTCTAACCTAGAAAACCACACACGATAGCCTTTATG
>C melanocephalus
GGTCAAGGTGCAGCCAATGAAGTGGAAGAAATGGGCTACATTTTCTATGTTAGAAAATAACACGATAGTCTCTATGCA
>C ayresi
GGTCAAGGTGCAGCCAATGAAGTGGAAGAAATGGGCTACATTTTCTATGTCAGAAAATAACACGATAGTCTCTATGCA
>C hosomi
GGTCAAGGTGCAGCCAATGAAGTGGAAGAAATGGGCTACATTTTCTATGTCAGAAAATAACACGATAGTCTCTATGCA
>C calvus
GGTCAAGGTGCAGCCAATGAAGTGGAAGAAATGGGCTACATTTTCTATGTTAGAAAATAACACGTTAGTCTCTATGCA
>C albinasus
GGTCAAGGTGCAGCCAATGAGATGGAAGAAATGGGCTACATTTTCTAACCTAGAAAACAACACGACAGTCTTTATGAA
>C israelita
GGTCAAGGTGCAGCCAATGAGGTGGAAGAAATGGGCTACATTTTCTAATCTAGAAAACAACACGATAGTCTTTGTGAA
>P cinerascens
GGTCAAGGTGCAGCCAATGGGGCGGGAGTAATGGGCTACATTTTCTGAATCAGAAAATCACACGACAGACTTTATGAA
>P dubius
GGTCAAGGTGCAGCCAATGGGGCGGGAGTAATGGGCTACATTTTCTAAATCAGAAAATCACACGACAGCCTTTATGAA
>P bernhardi
GGTCAAGGTGCAGCCAATGGGGCGGGAGTAATGGGCTACATTTTCTAAATCAGAAAATCACACGACAGCCTTTATGAA
>P caligatus
GGTCAAGGTGCAGCCAATGGGGCGGGAGTAATGGGCTACATTTTCTAAATCAGAAAATCACACGACAGCCTTTATGAA
>P miltoni
GGTCAAGGTGCAGCCAATGGGGTGGGAGTAATGGGCTACATTTTCTAAATCAGAAAATCACACGACAGACTTTATGAA
>P hoffmannsi
GGTCAAGGTGCAGCCAATGGGGCGGGAGTAATGGGCTACATTTTCTAAACCAGAAAATCACACGACAGCCTTTATGAA
>P grovesi
GGTCAAGGTGCAGCCAATGGGGCGGGAGTAATGGGCTACATTTTCTAAATCAGAAAATCACACGACAGCCTTTATGAA
>P brunneus
GGTCAAGGTGCAGCCAATGGGGCGGGAGCAATGGGCTACATTTTCTAAATCAGAAAATCACACGACAGCCTTTATGAA
>P cupreus
GGTCAAGGTGCAGCCAATGGGGCGGGAGCAATGGGCTACATTTTCTAAATCAGAAAATCACACGACAGCCTTTATGAA
>P donacophilus
GGTCAAGGTGCAGCCAATGGGATGGGAGTAATGGGCTACATTTTCTAAATCAGAAAATCACACGACAGCCTTTATGAA
>P moloch
GGTCAAGGTGCAGCCAATGGGGTGGGAGTAATGGGCTACATTTTCTAAATCAGAAAACCACACGACAGCCTTTATGAA
>C regulus
GGTCAAGGTGCAGCCAATGAAGTGGAAGCAATGGGCTACATTTTCTAAACCAGAAAACCACACGACAGCCTTTATGAA
>C torquatus
GGTCAAGGTGCAGCCAATGAAGTGGAAGCAATGGGCTACATTTTCTAAACCAGAAAACCACACGACAGCCTTTATGAA
>C lucifer
GGTCAAGGTGCAGCCAATGAAGTGGAAGCAATGGGCTACATTTTCTAAACCAGAAAACCACACGACAGCCTTTATGAA
>C lugens
GGTCAAGGTGCAGCCAATGAAGTGGAAGCAATGGGCTACATTTTCTAAACCAGAAAATCACACGACAGCCTTTATGAA
>A seniculus
GTCAAGGTGCAGCCAATGGGGTGGAAAGAAATGGGCTACATTTTCTAAATCAGAAAATTACACGACAACCTTTATGAA
>A guariba
GTCAAGGTGCAGCCAATGAGGTGGGAAGAAATGGGCTACATTTTCTAAATCAGAAAATTACACGACAACCTTTATGAA
>A palliata
GTCAAGGTGCAGCCAATGAGGTGGGAAGAAATGGGCTACATTTTCTAAATCAGAAAACTACACGACAACCTTTATGAA
>A belzebul
GTCAAGGTGCAGCCAATGAGGTGGGAAGAAATGGGCTACATTTTCTAAATCAGAAAACTACACGACAACCTTTATGAA
>A discolor
GTCAAGGTGCAGCCAATGAGGTGGGAAGAAATGGGCTACATTTTCTAAATCAGAAAACTACACGACAACCTTTATGAA
>A macconnelli
GTCAAGGTGCAGCCAATGGGGTGGGAAGAAATGGGCTACATTTTCTAAATCAGAAAATTACACGACAACCTTTATGAA
>A juara
GTCAAGGTGCAGCCAATGGGGTGGAAAGAAATGGGCTACATTTTCTAAATCAGAAAATTACACGACAACCTTTATGAA
>A caraya
GTCAAGGTGCAGCCAATGGGGTGGAAAGAAATGGGCTACATTTTCTAAATCAGAAAATTACACGACAACCTTTATGAA
>L lagotricha
GTCAAGGTGCAGCCAATGAAGTGGAAAGAAATGGGCTACATTTTCTAAATTAGAAGATTATACGATAGCCTTTATGAA
>A chamek
GTCAAGGTGCAGCCAATGAAGTGGGAAGAAATGGGCTACATTTTCTAAATCAGAAAATTTATACGACAACCTTTATGA
>A belzebuth
GTCAAGGTGCAGCCAATGAAGTGGAAAGAAATGGGCTACATTTTCTAAATCAGAAAATCTATACGACAACCTTTATGA
>A paniscus
GTCAAGGTGCAGCCAATGGAGTGGGAAGAAATGGGCTACATTTTCTAAATCAGAAAATTTATACGATGACCTTTATGA
>A marginatus
GTCAAGGTGCAGCCAATGAAGTGGGAAGAAATGGGCTACATTTTCTAAATCAGAAAATCTATACGACAACCTTTATGA
>A geoffroyi
GTCAAGGTGCAGCCAATGAAGTGGGAAGAAATGGGCTACATTTTCTAAGTCAGAAAATTTTATACGACAACCTTTATG
>C jacchus
GTCAAGGTGCAGCCAATGACGTGGGAAGAAATGGGCTACATTTTCTACATCAGAAAACTAAACGATAACCCCTATGAA
>C penicillata
GTCAAGGTGCAGCCAATGACGTGGGAAGAAATGGGCTACATTTTCTACATCAGAAAACTAAACGATAACCCCTATGAA
>C geoffroyi
GTCAAGGTGCAGCCAATGACGTGGGAAGAAATGGGCTACATTTTCTACATCAGAAAACTAAACGATAACCCCTATGAA
>C aurita
GTCAAGGTGCAGCCAATGACGTGGGAAGAAATGGGCTACATTTTCTACATCAGAAAACTAAACGATAACCCTTATGAA
>C kuhlii
GTCAAGGTGCAGCCAATGACGTGGGAAGAAATGGGCTACATTTTCTACATCAGAAAACTAAACGATAACCCCTATGAA
>C pygmaea
GTCAAGGTGCAGCCAATGACATGGGAAGAAATGGGCTACATTTTCTATATCAGAAAACTAAACGACAACCCTTATGAA
>L rosalia
GTCAAGGTGCAGCCAATGAGGTGGGAAGAAATGGGCTACATTTTCTACCCCAGAAAATTACACGATACCCCTTATGAA
>L chrysopygus
GTCAAGGTGCAGCCAATGAGGTGGGAAGAAATGGGCTACATTTTCTACCCCAGAAAATTACACGATACCCCTTATGAA
>C goeldii
GTCAAGGTGCAGCCAATGAAGTGGGAAGAAATGGGCTACATTTTCTAAACCAGAAAACTACACGATAACTCCTATGAA
>M argentatus
GTCAAGGTGCAGCCAATGACGTGGGAAGAAATGGGCTACATTTTCTATATCAGAAAACTAAACGATAACCCTTATGAA
>M humeralifer
GTCAAGGTGCAGCCAATGACGTGGGAAGAAATGGGCTACATTTTCTATATCAGAAAACTAAACGATAGCCCTTATGAA
>S labiatus
GTCAAGGTGCAGCCAATGAAGTGGGAAGAAATGGGCTACATTTTCTAAATCAGAAAACTTACGAAAACCCTTATGAAA
>S inustus
GTCAAGGTGCAGCCAATGACGTGGGAAGAAATGGGCTACATTTTCTAAATCAGAAAACTTACGATAACCCTTATGAAA
>L fuscicollis
GTCAAGGTGCAGCCAATGACGTGGGAAGAAATGGGCTACATTTTCTGAATCAGAAAACTATACGATACCCCTTATGAA
>L nigricollis
GTCAAGGTGCAGCCAATGACGTGGGAAGAAATGGGCTACATTTTCTGAATCAGAAAACTATACGATACCCCTTATGAA
>C syrichta
GTCAAGGTGTAACCTATGAGGTGGAAAGCAATGGGCTACATTCTCTACCTTAGAGTATTACGAATATTCTTATGAAAA
>C bancanus
GTCAAGGTGTAACCTATGAGGTGGAAAGCAATGGGCTACATTCTCTACTTTAGAGCACCACGAATACTTCTATGAAAA
>T dentatus
GTCAAGGTGTAACCTATGGGATGGAAAGTAATGGGCTACATTTTCTACTTTAGAATACTACGGATATTCCTATGAAAA
>T lariang
GTCAAGGTGTAACCTATGGGGTGGAAAGTAATGGGCTACATTTTCTACTTTAGAATACCACGGATATTCCTATGAAAA
>T wallacei
GTCAAGGTGTAACCCATGGGGTGGAAAGTAATGGGCTACATTTTCTACTTTAGAATACTACGGATATTCCTATGAAAA
>E rufus
GTCAAGGTGTAGTCTATGGAGTGGGAAGAAATGGGCTACATTTTCTAATACAGAACAATTACCCAACAGCAGCCTTTA
>E rubriventer
GTCAAGGTGTAGTCTATGGAGTGGAAAGAAATGGGCTACATTTTCTAACATAAGAACACTACCCAACAGCAGCCTTTA
>E mongoz
GTCAAGGTGTAGTCTATGGAGTGGAAAGAAATGGGCTACATTTTCTAATACAAGAACAACTTCCCAACAGCAGCCTTT
>E fulvus
GTCAAGGTGTAGTCTATGGAGTGGGAAGAAATGGGCTACATTTTCTAACACAGAACAATTTCCCAACAGCAGCCTTTA
>E macaco
GTCAAGGTGTAGTCTATGAAGTGGAAAGAAATGGGCTACATTTTCTAATACAAGAATAATCCCTAACAGCAGCCTTTA
>E coronatus
GTCAAGGTGTAGTCTATGGAGTGGAAAGAAATGGGCTACATTTTCTAATACAAGAACAATTCCCCAACAGCAGCCTTT
>L catta
GTCAAGGTGTAGTCAATGAAGTGGAAAGAAATGGGCTACATTTTCTAATATTAGAACAACACCCCAACAGAAGCCTTT
>H griseus
GTCAAGGTGTAGTCTATGAAGTGGAAAGAAATGGGCTACATTTTCTAACATAAGAACAACATCCCAACAGAAGCCTTT
>P simus
GTCAAGGTGTAGTCTATGAAGTGGGAAGAAATGGGCTACATTTTCTAATACTAGAACAACATCCCAACAGAAGCCTTT
>V variegata
GTCAAGGTGTAGTCCATGAAGTGGAAAGAAATGGGCTACATTTTCTAATATAAGAACAACACACCAACAACAATCTTT
>D madagascarensis
GTCAAGGTGTAGTCTATGAGGTGGGAAGAAATGGGCTACATTTTCTAAATATAGAATATTCCGCACGACAACCTCTAT
>P diadema
GTCAAGGTGTAGTCTATGAAGTGGGAAGAAATGGGCTACATTTTCTAATAACAGAACAGCACATATTACAACAACCTT
>P verreauxi
GTCAAGGTGTAGTCTATGAAGTGGAAAGAAATGGGCTACATTTTCTAATAACAGAACAGCACATATAACAACAACCTT
>P tattersalli
GTCAAGGTGTAGTCTATGAAGTGGAGAGAAATGGGCTACATTTTCTAATAACAGAACAGCACATATTACAACAACCTT
>P coquereli
GTCAAGGTGTAGTCTATGAAGTGGAGAGAAATGGGCTACATTTTCTAATAACAGAACAGCACATACTACAACAACCTT
>P edwardsi
GTCAAGGTGTAGTCTATGAAGTGGGAAGAAATGGGCTACATTTTCTAATAACAGAACAGCACATATTACAACAACCTT
>A laniger
GTCAAGGTGTAGTCTATGAAGTGGAAAGAAATGGGCTACATTTTCTAACAGCAGAACAGCACATTTGACAACAACCTT
>I indri
GTCAAGGTGTAGTCTATGAAGTGGAAAGAAATGGGCTACATTTTCTACAACAGAACAGCACACTTAACAACAACCTTT
>M edwardsi
GTCAAGGTGTAATCTATGGAGTGGAAAGAAATGGGCTACATTTTCTAATAATAGAACAATACCCTAACGTCAACCTTT
>L ruficaudatus
GTCAAGGTGTAGTCCATGGGGTGGAAAGAAATGGGCTACATTTTCTAATGACAGAACAACATCTCACCACAACCCCTA
>L aeeclis
GTCAAGGTGTAGTCCATGGGGTGGAAAGAAATGGGCTACATTTTCTAATGACAGAACAATATCTCACCACAACCCCTA
>L septentrionalis
GTCAAGGTGTAGTCCATGGGGTGGAAAGAAATGGGCTACATTTTCTAATAACAGAACAATATCCCACCACAACCCCTA
>L randrianasoloi
GTCAAGGTGTAGTCCATGGGGTGGAAAGAAATGGGCTACATTTTCTAATGACAGAATAATATCTCACCACAGCCCCTA
>L hubbardorum
GTCAAGGTGTAGTCCATGGGGTGGAAAGAAATGGGCTACATTTTCTAATGACAGAACAACATCTCACCACAACCCCTA
>L leucopus
GTCAAGGTGTAGTCCATGGGGTGGAAAGAAATGGGCTACATTTTCTAATAACAGAACAATACCCCACCACAACCCCTA
>L petteri
GTCAAGGTGTAGTCCATGGGGTGGAAAGAAATGGGCTACATTTTCTAATAACAGAACAATACCCACCACAACCCCTAT
>L edwardsi
GTCAAGGTGTAGTCCATGGAGTGGAAAGAAATGGGCTACATTTTCTAATAACAGAACAATATCTCACCACAACCCCTA
>L grewcockorum
GTCAAGGTGTAGTCCATGGAGTGGAAAGAAATGGGCTACATTTTCTAATAACAGAACAATATCTCACCACAACCCCTA
>L dorsalis
GTCAAGGTGTAGTCCATGAGGTGGAAAGAAATGGGCTACATTTTCTAATAACAGAACAATATCCCACCACAACCCCTA
>L mittermeieri
GTCAAGGTGTAGTCCATGAGGTGGAAAGAAATGGGCTACATTTTCTAACAACAGAACAATATTCCACCACAACCCCTA
>L jamesorum
GTCAAGGTGTAGTCCATGGAGTGGAAAGAAATGGGCTACATTTTCTACTTACAGAACATCATCCCACCAAAACCCTAT
>L tymerlachsoni
GTCAAGGTGTAGTCCATGAGGTGGAAAGAAATGGGCTACATTTTCTAATAACAGAACAATATCCCACCACAACCCCTA
>L ahmansonorum
GTCAAGGTGTAGTCCATGAGGTGGGAAGAAATGGGCTACATTTTCTAACAATAGAACAATATCCTACCAGAACCTCTA
>L betsileo
GTCAAGGTGTAGTCCATGGAGTGGAAAGAAATGGGCTACATTTTCTACTTACAGAACATCATCCCACCAAAGCCCTAT
>L milanoii
GTCAAGGTGTAGTCCATGGGGTGGAAAGAAATGGGCTACATTTTCTAATAACAGAACAATACCCACCATAACCCCTAT
>L ankaranensis
GTCAAGGTGTAGTCCATGGGGTGGAAAGAAATGGGCTACATTTTCTAATAACAGAACAATATCCCACCACAACCCCTA
>L microdon
GTCAAGGTGTAGTCCATGGAGTGGAAAGAAATGGGCTACATTTTCTATCTACAGAACATCATCCCACCAAAACCCCTA
>L otto
GTCAAGGTGTAGTCCATGGAGTGGAAAGAAATGGGCTACATTTTCTAATAACAGAACAATATCTCACCACAACCCCTA
>L fleuretae
GTCAAGGTGTAGTCCATGGAGTGGAAAGAAATGGGCTACATTTTCTACTTACAGAACACCATCCCACCAAAACCCTAT
>L scottorum
GTCAAGGTGTAGTCCATGGAGTGGAAAGAAATGGGCTACATTTTCTACTAATAGAACAATATCTCACCAAAACCCTAT
>L sahamalazensis
GTCAAGGTGTAGTCCATGAGGTGGAAAGAAATGGGCTACATTTTCTAACAACAGAACAATATCCTACTACAACCTCTA
>L hollandorum
GTCAAGGTGTAGTCCATGGAGTGGAAAGAAATGGGCTACATTTTCTACTAACAGAACAATATCTCACCAAAACCCTAT
>L seali
GTCAAGGTGTAGTCCATGGGGTGGAAAGAAATGGGCTACATTTTCTACTAACAGAACAATATCTCACCAAAACCCCTA
>M berthae
GTCAAGGTGTAGTCTATGAGGTGGAAAGAAATGGGCTACATTTTCTTACAACAGAACAATAATTACAGTAATCTTTAT
>M ravelobensis
GTCAAGGTGTAGTCTATGAGGTGGAAAGAAATGGGCTACATTTTCTCATAACAGAACAACAATTCAACAGTAATCTTT
>M rufus
GTCAAGGTGTAGTCTATGAGGTGGAAAGAAATGGGCTACATTTTCTTACAACAGAACAATAATCACAGTAATCTTTAT
>M griseorufus
GTCAAGGTGTAGTCTATGAGGTGGAAAGAAATGGGCTACATTTTCTTACAACAGAACAATAATCCAACAGTAATCTTT
>M tanosi
GTCAAGGTGTAGTCTATGAGGTGGAAAGAAATGGGCTACATTTTCTTACAACAGAACAATAATTACAGTAATCTTTAT
>M mamiratra
GTCAAGGTGTAGTCTATGAGGCGGAAAGAAATGGGCTACATTTTCTTACAACAGAACAATAATTACAGTAATCTTTAT
>M margotmarshae
GTCAAGGTGTAGTCTATGAGGCGGAAAGAAATGGGCTACATTTTCTTACAACAGAACAATAATTACAGTAATCTTTAT
>M simmonsi
GTCAAGGTGTAGTCTATGAGGTGGAAAGAAATGGGCTACATTTTCTTACAACAGAACAATAATTCAACAGTAATCTTT
>M arnholdi
GTCAAGGTGTAGTCTATGAGGCGGAAAGAAATGGGCTACATTTTCTTATAACAGAACAATAATTACAGTAATCTTTAT
>M sambiranensis
GTCAAGGTGTAGTCTATGAGGCGGAAAGAAATGGGCTACATTTTCTTATAACAGAACAAATATTACAGTAATCTTTAT
>M myoxinus
GTCAAGGTGTAGTCTATGAGGTGGAAAGAAATGGGCTACATTTTCTTACAACAGAACAATAATTACAGTAATCTTTAT
>M lehilahytsara
GTCAAGGTGTAGTCTATGAGGTGGAAAGAAATGGGCTACATTTTCTTACAACAGAACAATAATTACAGTAATCTTTAT
>M danfossi
GTCAAGGTGTAGTCTATGAGGTGGAAAGAAATGGGCTACATTTTCTTATAACAGAACAACAATTACAGTAATCTTTAT
>M jollyae
GTCAAGGTGTAGTCTATGAGGCGGAAAGAAATGGGCTACATTTTCTTACAACAGAACAATAACTACAGTAATCTTTAT
>M mittermeieri
GTCAAGGTGTAGTCTATGAGGTGGAAAGAAATGGGCTACATTTTCTTACAACAGAACAATAATTCAACAGTAATCTTT
>M tavaratra
GTCAAGGTGTAGTCTATGAGGGGGAAAGAAATGGGCTACATTTTCTTACAACAGAACAATAATTACAGTAATCTTTAT
>M bongolavensis
GTCAAGGTGTAGTCTATGAGGTGGAAAGAAATGGGCTACATTTTCTCATACAGAACAACAATCACAGTAATCTTTATG
>M murinus
GTCAAGGTGTAGTCCATGAGGTGGAAAGAAATGGGCTACATTTTCTTACAACAGAACAATAATCACAGTAATCTTTAT
>C crossleyi
GTCAAGGTGTAGTCTATGAGATGGAAAGAAATGGGCTACATTTTCTTATAACAGAATAACACTTCACAGCAACCTTTA
>C medius
GTCAAGGTGTAGTCTATGAGATGGGAAGAAATGGGCTACATTTTCTAACACCAGAATAATCTTCACAGCAACCTTCAT
>C sibreei
GTCAAGGTGTAGTCCATGAAGTGGAAAGAAATGGGCTACATTTTCTAATGACAGAACAACATTTCACCGTAACCTTTA
>M zaza
GTCAAGGTGTAATCTATGAGGTGGAAAGAAATGGGCTACATTTTCTATAACAGAATAGTATTAACAGTAATCTTTATG
>M coquereli
GTCAAGGTGTAATCTATGAGGTGGAAAGAAATGGGCTACATTTTCTATAATAGAATAGTATTAACAGTAATCTTTATG
>P electromontis
GTCAAGGTGTAGTCTATGAGGTGGAAAGAAATGGGCTACATTATCTGCAACAGATCAAACATACAGCAACCCTCATGA
>P parienti
GTCAAGGTGTAGTCTATGAGGTGGAAAGAAATGGGCTACATTATCTGCAACAGATCAAACATACAGCAACCCTCATGA
>P pallescens
GTCAAGGTGTAGTCTATGAGGTGGAAAGAAATGGGCTACATTATCTGTAACAGATCAAACATACAGCAACCCTCATGA
>N coucang
GTCAAGGTGTAGTCTATGAGGTGGGAAGAAATGGGCTACATTTTCTATCCTCACAGAACAACTAACGCCACCCCTTAT
>N bengalensis
GTCAAGGTGTAGTCTATGAGGTGGGAAGAAATGGGCTACATTTTCTATCCTCACAGAACAACTAACGCCGCCCCTTAT
>N javanicus
GTCAAGGTGTAGTCTATGAGGTGGGAAGAAATGGGCTACATTTTCTATCTTCACAGAACAATTAACGCCACCCCTTAT
>N menagensis
GTCAAGGTGTAGTCTATGAGGTGGGAAGAAATGGGCTACATTTTCTATCTTCACAGAGCAACTAACGCCACCCCTTAT
>N pygmaeus
GTCAAGGTGTAGTCTATGAGGTGGGAAGAAATGGGCTACATTTTCTATATTTACAGAACAACCAACGCCTCCCCTTAT
>L tardigradus
GTCAAGGTGTAGCCTATGAAGTGGGAAGAAATGGGCTACATTTTCTGCTTATACAGAAAACAAACGCCACCTCTAATG
>L lydekkerianus
GTCAAGGTGTAGCCTATGAAGTGGGAAGAAATGGGCTACATTTTCTGCTTATACAGAAAACAAACGCCACCTCTAATG
>P potto
GTCAAGGTGTAGTCTATGGGACGGGAAGAAATGGGCTACATTTCCTACGCCCATAGGACACAAACGCTAGCCCCATGA
>G moholi
GTCAAGGTGTAGTCTATGAGGTGGGAAGAAATGGGCTACATTTTCTACTCATCGTAGAACAGTATAACGCTAGCCTGA
>G senegalensis
GTCAAGGTGTAGTCTATGAGGTGGGAAGAAATGGGCTACATTTTCTACTCATCGTAGAACAGTATAACGCTAGCCTGA
>G demidovii
GTCAAGGTGTAGTCTATGGAGCGGGAAGAAATGGGCTACATTTTCTACTCACCACAGAACAACACGCCAGCCCCAATG
>O crassicaudatus
GTCAAGGTGTAGTCCATGAGGTGGGAAGAAATGGGCTACATTTTCTACCTACCATAGAACAATTAACGCTAGCCCATA
>O garnettii
GTCAAGGTGTAGTCCATGAGGTGGAAAGAAATGGGCTACATTTTCTACCTACCATAGAACAATTAACGCTAGCCCATA

## Sheet: S9_MSA_motsc_mamm
>H sapiens
VKVxPMrWQEMGYIFYPrKLRxPLwN
>P troglodytes
VKVxPMrWQEMGYIFYPrKLRxPLwN
>P paniscus
VKVxPMrRQEMGYIFYPrKLRxPLwN
>G gorilla
VKVxPMrWQEMGYIFYFrKLRxPLwN
>P abelii
VKVxPMEWQEMGYIFYFrKLRxPSwN
>S syndactylus
VKVxPMrWEEMGYIFYTrKPRxPQwN
>H leuconedys
VKVxPMrWEEMGYIFYFrKPRxPSwN
>N leucogenys
VKVxPMGWEEMGYIFYLrKLRxPLwN
>N siki
VKVxPMGWEEMGYIFYLrKLRxPLwN
>H muelleri
VKVxPMrWEEMGYIFYTrKPRxPSwN
>H lar
VKVxPMrWEEMGYIFYArKPRxPSwN
>H klossi
VKVxPMrWEEMGYIFYIrKPRxPSwN
>H moloch
VKVxPMrWEEMGYIFYTrKPRxPPwN
>H agilis
VKVxPMrWEEMGYIFYTrKPRxPSwN
>H pileatus
VKVxPMrWEEMGYISYIrKPRxPSwN
>M sphinx
VKVxPMrRxKMGYIFYLrKPYDISYE
>M mulatta
VKVxPMrWxKMGYIFYLrKFHENPYE
>M fascicularis
VKVxPMrRxKMGYIFYFrKPHENPYE
>M nemestrina
GQGVAHErVKMGYIFYIrKPHENSYE
>C atys
VKVxPMrRxKMGYIFYLrKLYDTSYE
>R roxellana
GQGVAYELGEMGYIFYPrKxYDSSYE
>R bieti
GQGVAYELGEMGYIFYPrKSYDSSYE
>T gelada
VKVxPMrWxKMGYIFYFrKPHDSSYE
>T francoisi
VKVxLMSWEKMGYIFYYrKPTITLMK
>C sabaeus
VKVxPMrRKKMGYIFYPrKPTITLMK
>S apella
VKVQPMKWKEMGYIFxPrKTTRQPLw
>S boliviensis
VKVQPMKWEEMGYIFxTrKLHETPYE
>A nancymaae
VKVQPMrWKEMGYIFxSrKLHTIAFM
>A seniculus
VKVQPMGWKEMGYIFxIrKLHDNLYE
>C jacchus
VKVQPMTWEEMGYIFYIrKLNDNPYE
>C syrichta
VKVxPMrWKAMGYILYLrVLRIFLwK
>P coquereli
VKVxSMKWrEMGYIFxxQNSTYYNNL
>M murinus
VKVxSMrWKEMGYIFLQQNNNHSNLY
>O garnettii
VKVxSMrWKEMGYIFYLPxNNxRxPI
>T minor
VKVxPMGWEAMGYIFxSrTLRQPiwN
>T tana
VKVxPMGWEVMGYIFxSrTSRQPiwK
>T belangeri
VKVxPMGWEVMGYIFxSriQRQLiwN
>T splendidula
VKVxPMGWEVMGYIFxPrTLRQPTwN
>T nicobarica
VKVxPMEWEVMGYIFxPrTSRQLVwN
>T montana
VKVxPMGWEVMGYIFxPriLRQPAwN
>N galili
VKVxPMrWKAMSYIFYirKLRIPPwN
>N nehringi
VKVxPMrWKVMSYIFYirKLRSPSwN
>N leucodon
VKVxPMEWEVMSYIFYTrKLRNPLwN
>S microphthalmus
VKVxPMrWKEMSYIFLxrKLRNPLwN
>P rostratus
VKVxPMGWEAMGYIFYLrTLRYPLwN
>H pamfi
VKVxPMGWEAMGYIFFSrTwRYPLwN
>D defua
VKVxPMrWKEMGYIFFLKNIHETLYE
>H lunaris
VKVxPMGWEEMGYIFLLKNIYETLYE
>H univittatus
VKVxPMGWEEMGYIFLLKNITKPFMK
>G surdaster
VKVxPMrWEEMGHIFFHKNINETLYE
>G dolichurus
VKVxPMGWEEMGHIFFYKNTYETLYE
>L lakedownensis
VKVxPMrWEEMGHIFFTrTYETLYET
>M burtoni
VKVxPMrWEEMGHIFFirKHETLYET
>S ponceleti
VKVxPMrWKEMGHIFFVrKHETLYET
>A niloticus
VKVxPMrWEEMGYIFFxKNITKPFMK
>R norvegicus
VKVxPMKRKEMGYIFFSQrTLRNPLw
>P leucopus
VKVxLMrWEAMGYIFLKrTLRYPYwN
>M auratus
VKVxPMGWEVMGYIFFxrTVTLSSMK
>C griseus
VKVxPMGWEVMGYIFLTrTFTiPFMK
>P maniculatus
VKVxLMrWEAMGYIFLKKNITiPLLK
>M multiplex
VKVxPMGWEAMGYIFLxrTLRYPLwN
>M ochrogaster
VKVxPMrWEEMGYIFLQrTLRYPLwN
>M musculus
VKVxPMKWEEMGYIFLxKNITiPFMK
>M caroli
VKVxPMrWEEMGYIFFxKNITiPFMK
>M pahari
VKVxLMGWEEMGYIFFFKNITiPFMK
>M coucha
VKVxPMrWKAMGYIFYLrTSRHPLwN
>M unguiculatus
VKVxLMrWKAMGYIFLKrTLRCLLwN
>J jaculus
VKVxLMKWKAMGYIFSLENiTiPFLK
>A amphibius
VKVxPMrWEAMGYIFLQrTLRYPLwN
>C canadensis
VKVxPMrWEEMGYIFLPxENxRKLLw
>C fiber
VKVxPMrWEEMGYIFLPQENQRKLLw
>I tridecemlineatus
VKVxPirWEEMGYIFYFPrTNYNSFY
>U parryii
VKVxPirWEEMGYIFYFSriNIHDSF
>M marmota
VKVxPirWEEMGYIFYLPriDPTiAF
>M monax
VKVxPirWEEMGYIFYPSriNPTiAF
>C porcellus
VKVxPMEWEEMGYIFLPKNIKRKSLw
>O degus
VKVxLMKWxEMGYIFLPxEYxQxSLw
>C lanigera
VKVxPMKWKEMGHIFLPrKLNxRQSL
>H glaber
VKVxPMKWEEMGYIFLSKNiNDSYHE
>O cuniculus
VKVxPiEWrAMGYIFYFriYESPYET
>O curzoniae
VKVxPiGWEAMGYIFFxKNTTKTFMK
>B acutorostrata
VKVxPMSWKEMGYIFYTKNISYTHTK
>B musculus
VKVxPMGWEEMGYIFxTKNIPiHTKV
>L vexillifer
VKVxLMSWEVMGYIFYSKNTTYKPHE
>D leucas
VKVxPMGWEEMGYIFYNKNIPQVYTK
>N asiaeorientalis
VKVxPMGWEEMGYIFYNKNTPxTHTK
>M monoceros
VKVxPMGWEEMGYIFCNKNTPxVYTK
>O orca
VKVxPMGWEEMGYIFYNKNTPLNLHE
>L obliquidens
VKVxPMDWEEMGYIFYNKNTPxTYTK
>G melas
VKVxPMDWEEMGYIFYNKNTPxTYTK
>T truncatus
VKVxPMDWEEMGYIFYNKNTPxTHTK
>S chinensis
VKVxPMDWEEMGYIFYNKNTPxTYTK
>S scrofa
VKVxLMGWKEMGYIFYiriPTiRKFL
>B taurus
VKVxPMKWEEMGYILYTKrIKHESYY
>B mutus
VKVxPMKWKEMGYILYTKrTNARKLL
>B bubalis
VKVxPMKWEEMGYIFYTKNTQHESYY
>B grunniens
VKVxPMKWKEMGYILYTKrTNARKLL
>C hircus
VKVxPMEWEEMGYIFYPKKINTKAIM
>O aries
VKVxPMEWEEMGYIFYPrKFNTKAIM
>O dammah
VKVxPMEWKEMGYIFYFKKTHTKVIM
>M muntjak
VKVxPMEWKEMGYIFxSKNNSiRKLL
>M reevesi
VKVxPMGWEEMGYIFxLKNNSYTKVI
>O virginianus
VKVxPMEWKEMGYIFxSKKTLYESYY
>C ferus
VKVxPMGWEEMGYIFLSxENFKILTK
>C dromedarius
VKVxPMGWEEMGYIFLSxENLKiLTK
>C simum
VKVxLMGWrEMGYIFYFKNNNYPNEG
>E caballus
VKVxPMGWrEMGYIFYPKNKNFNPDE
>E asinus
VKVxPMGWrEMGYIFYSKNKNLTQTE
>H hyaena
VKVxPMGWEAMGYIFCTrTLPYENSY
>S suricatta
VKVxPMrWKAMGYIFYTrTPYESFYE
>P pardus
VKVxPMrWEAMGYIFYNxNIHENPYE
>A jubatus
VKVxPMrWEVMGYIFxNxNTYENTYE
>Ly canadensis
VKVxPMrWEVMGYIFxNxNIHENPYE
>P yagouaroundi
VKVxPMrWEAMGYIFxNxNTHENPYE
>F catus
VKVxLMrWEAMGYIFxNxNTHEDPYE
>Lo canadensis
VKVxPMKWEEMGYIFxxrANSRKFLw
>A cinerea
VKVxPMKWEEMGHIFxLrTYSrRFLw
>E lutris
VKVxPMKWEEMGYIFxSrTHSRKSLw
>G gulo
VKVxPMEWEEMGYIFxSKNiFTKAFM
>M putorius
VKVxPMKWEEMGYIFxPrTHSRKFLw
>M erminea
VKVxPMKWEEMGYIFxPrTHSRKFLw
>C lupus
VKVxLMrWEEMGYIFYPrTFHECFYE
>V vulpes
VKVxLMGWEEMGYIFYFKNTLRKFLw
>V lagopus
VKVxLMRWEEMGYIFCFKNTLRKFLw
>U arctos
VKVxPMGWEEMGYIFYSrTTYESFYE
>U maritimus
VKVxPMEWEEMGYIFYSrTTYESFYE
>A melanoleucas
VKVxPMGWEEMGYIFYSrTTSTKTFM
>C ursinus
VKVxPMrWEEMGYIFxiriYLHESSY
>Z californicus
VKVxPMrWEEMGYIFxTrTHRTKVIM
>E jubatus
VKVxPMrWEEMGYIFxTrTYHTKVIM
>N schauinslandi
VKVxPMKWEEMGYIFxKrTTNTKVFM
>P vitulina
VKVxPMEWEEMGYIFxirTIiRKFLw
>M leonina
VKVxPMEWEEMGYIFxTrTiTHESFY
>H grypus
VKVxPMEWEEMGYIFxirTTiRKFLw
>M javanicus
VKVxPMNWEEMGYIFxNrTQTNALMK
>P alecto
VKVxPMSWKEMGYIFxHriPTKIFVK
>P vampyrus
VKVxPMSWKEMGYIFxYrTSTKIFVK
>P giganteus
VKVxPMSWKEMGYIFxYrTSTKIFVK
>R aegypticus
VKVxPMSWEEMGYIFxHrTxTKLFVK
>R ferrumequinum
VKVxPMSWEEMGYIFLSKNTxNFiRK
>H armiger
VKVxPMSWEEMGYIFLLKNTQiTTRN
>D rotundus
VKVQPMGWEVMGYISYAQDTTRKSPw
>A jamaicensis
VKVxPMGWKEMGYISYYxDITLFiRK
>M fuliginosus
VKVxLMGWKEMGYIPYPrAHFLKRMY
>M myotis
VKVxLiEWKEMGYIPRVEExNSYTKT
>E fuscus
VKVxPMGWKEMGYIPRTEViFYENLC
>M molossus
VKVxLMGWKEMGYISCHrTIiRKSLw
>P kuhlii
VKVxPMDWKAMGYISHDRGxLLRKLV
>S araneus
VKVxLMrWEEMGYIFYxLEHLRKLLw
>C cristata
VKVxLMGWEEMGYIFYNriLYENLYE
>E europaeus
VKVQPiDWNEMGYILYxKVxRKLLwN
>T occiedentalis
VKVxLMGWEEMGYIFYFriYTRKRrP
>D novemcinctus
VKVxLMGWEEMGYIFxxrANTKNLMK
>C didactylus
VKVxPMrWKEMGYIFLQKKNQRKFLw
>C hoffmanni
VKVxPMrWKEMGYIFLQKKSTKVSMK
>M darwinii
VKVxPMGWKEMGYIFLQKKINGSFHE
>P serus
VKVxPMrWKEMGYIFLKrKYTKVYMK
>M americanum
VKVxPMrWKEMGYIFLKrKPTKVSVK
>A ye
VKVxPMrWKEMGYIFLKrKPTEASMK
>B variegatus
VKVxPMrWKEMGYIFLKrKPTETSVK
>B tridactylus
VKVxPMrWKEMGYIFSxEKTHGDFCE
>E edwardii
VKVxPMwWSiMGYIFLirTNELPYET
>C asiatica
VKVxPMxWNSMGYIFwPrIFYGYFHE
>E telfairi
VKVxPMWWNLMGYIFxHxKTLNESTN
>T manatus
VKVxPMWWSKMGYIFSQrTIKLTDVI
>L africana
AEVSPTwRSKMGYIFYYrTDKRISLw
>O afer
VKVxPMwWQxMGYIFYFKNiSLRKPK
>T vulpecula
VKVxHMNGKEMGYIFxIrixRTTLwN
>S harrisii
VKVxHMKGEVMGYIFYTrAxRIVNwN
>M domestica
VKVxHMiGKEMGYIIxLrLHESHYEI
>M brevicaudata
VKVxHMMGKEMGYIIxPrLNESHYEI
>G agilis
VKVxHMKGKEMGYILYLrEQRITLwN
>M pinheiroi
VKVxHMiGKEMGYILYYrEQRITLwN
>T elegans
VKVxHMiGEEMGYILYYrVQRITLwN
>V ursinus
VKVxHMKGEVMGYIFxIrKPTNYLMK
>P cinereus
VKVxHMKrKVMGYIFxHrKLRTILwN
>T aculeatus
VQGVAYKMEEMGYIFxPriYEKPYET
>O anatinus
VQGVAYKMEEMGYIFYIrTYEKLYET

## Sheet: S10_MSAbase_motsc_mamm
>H sapiens
GTCAAGGTGTAGCCCATGAGGTGGCAAGAAATGGGCTACATTTTCTACCCCAGAAAACTACGATAGCCCTTATGAAAC
>P troglodytes
GTCAAGGTGTAGCCTATGAGGTGGCAAGAAATGGGCTACATTTTCTACCCCAGAAAATTACGATAACCCTTATGAAAC
>P paniscus
GTCAAGGTGTAGCCTATGAGGCGGCAAGAAATGGGCTACATTTTCTACCCCAGAAAATTACGATAACCCTTATGAAAC
>G gorilla
GTCAAGGTGTAGCCCATGAGGTGGCAAGAAATGGGCTACATTTTCTACTTCAGAAAACTACGATAACCCTTATGAAAC
>P abelii
GTCAAGGTGTAGCCCATGGAGTGGCAAGAAATGGGCTACATTTTCTACTTCAGAAAACTACGATAGCCCTCATGAAAC
>S syndactylus
GTCAAGGTGTAGCCCATGAGATGGGAAGAGATGGGCTACATTTTCTACACCAGAAAACCACGATAACCCCAATGAAAC
>H leuconedys
GTCAAGGTGTAGCCCATGAGATGGGAAGAGATGGGCTACATTTTCTACTTTAGAAAACCACGATAACCCTCATGAAAC
>N leucogenys
GTCAAGGTGTAGCCCATGGGATGGGAAGAGATGGGCTACATTTTCTACCTCAGAAAACTACGATAACCCCTATGAAAT
>N siki
GTCAAGGTGTAGCCCATGGGATGGGAAGAGATGGGCTACATTTTCTACCTCAGAAAACTACGATAACCCCTATGAAAT
>H muelleri
GTCAAGGTGTAGCCCATGAGATGGGAAGAGATGGGCTACATTTTCTATACCAGAAAACCACGATAACCCTCATGAAAC
>H lar
GTCAAGGTGTAGCCCATGAGATGGGAAGAGATGGGCTACATTTTCTATGCCAGAAAACCACGATAACCCTCATGAAAC
>H klossi
GTCAAGGTGTAGCCCATGAGATGGGAAGAGATGGGCTACATTTTCTACATCAGAAAACCACGATAACCCTCATGAAAC
>H moloch
GTCAAGGTGTAGCCCATGAGATGGGAAGAGATGGGCTACATTTTCTATACCAGAAAACCACGATAACCCCCATGAAAC
>H agilis
GTCAAGGTGTAGCCCATGAGATGGGAAGAGATGGGCTACATTTTCTACACCAGAAAACCACGATAGCCCTCATGAAAC
>H pileatus
GTCAAGGTGTAGCCTATGAGATGGGAAGAGATGGGCTACATTTCCTATATCAGGAAACCACGATAACCCTCATGAAAC
>M sphinx
GTCAAGGTGTAGCCCATGAGACGGTAAAAAATGGGCTACATTTTCTACCTCAGAAAACCCTACGATATCTCTTATGAA
>M mulatta
GTCAAGGTGTAGCCTATGAGATGGTAAAAAATGGGCTACATTTTCTACCTCAGAAAATTCCACGAAAACCCTTATGAA
>M fascicularis
GTCAAGGTGTAGCCCATGAGACGGTAAAAAATGGGCTACATTTTCTATTTCAGAAAACCCCACGAAAACCCTTATGAA
>M nemestrina
GGTCAAGGTGTAGCCCATGAGAGGGTAAAAATGGGCTACATTTTCTATATCAGAAAACCCCACGAAAACTCCTATGAA
>R roxellana
GGTCAAGGTGTAGCCTATGAGTTGGGAGAAATGGGCTACATTTTCTACCCCAGAAAATAATACGACAGCTCTTATGAA
>R bieti
GGTCAAGGTGTAGCTTATGAGTTGGGAGAAATGGGCTACATTTTCTACCCCAGAAAATCATACGACAGCTCTTATGAA
>C atys
GTCAAGGTGTAGCCCATGAGACGGTAAAAAATGGGCTACATTTTCTACCTCAGAAAACTCTACGATACCTCTTATGAA
>T gelada
GTCAAGGTGTAACCTATGAGATGGTAAAAAATGGGCTACATTTTCTACTTCAGAAAACCCCACGATAGCTCTTATGAA
>T francoisi
GTCAAGGTGTAGCTTATGAGCTGGGAAAAAATGGGCTACATTTTCTATTACAGAAAACCCACGATAACTCTTATGAAA
>C sabaeus
GTCAAGGTGTAGCCTATGAGACGGAAAAAGATGGGCTACATTTTCTATCCTAGAAAACCCACGATAACTCTCATGAAA
>S apella
GTCAAGGTGCAGCCAATGAAGTGGAAAGAAATGGGCTACATTTTCTAACCTAGAAAAACTACACGACAGCCTTTATGA
>S boliviensis
GTCAAGGTGCAGCCTATGAAGTGGGAAGAAATGGGCTACATTTTCTAAACTAGAAAATTACACGAAACCCCTTATGAA
>A nancymaae
GTCAAGGTGCAGCCAATGAGGTGGAAAGAAATGGGCTACATTTTCTAATCTAGAAAACTACACACGATAGCCTTTATG
>A seniculus
GTCAAGGTGCAGCCAATGGGGTGGAAAGAAATGGGCTACATTTTCTAAATCAGAAAATTACACGACAACCTTTATGAA
>C jacchus
GTCAAGGTGCAGCCAATGACGTGGGAAGAAATGGGCTACATTTTCTACATCAGAAAACTAAACGATAACCCCTATGAA
>C syrichta
GTCAAGGTGTAACCTATGAGGTGGAAAGCAATGGGCTACATTCTCTACCTTAGAGTATTACGAATATTCTTATGAAAA
>P coquereli
GTCAAGGTGTAGTCTATGAAGTGGAGAGAAATGGGCTACATTTTCTAATAACAGAACAGCACATACTACAACAACCTT
>M murinus
GTCAAGGTGTAGTCCATGAGGTGGAAAGAAATGGGCTACATTTTCTTACAACAGAACAATAATCACAGTAATCTTTAT
>O garnettii
GTCAAGGTGTAGTCCATGAGGTGGAAAGAAATGGGCTACATTTTCTACCTACCATAGAACAATTAACGCTAGCCCATA
>T minor
GTCAAGGTGTAGCCCATGGGATGGGAAGCCATGGGCTACATTTTCTAGTCCAGAACATTACGCCAACCCATATGAAAC
>T tana
GTCAAGGTGTAGCCCATGGGATGGGAAGTCATGGGCTACATTTTCTAATCAAGAACATCACGCCAACCCATATGAAAA
>T belangeri
GTCAAGGTGTAGCCCATGGGATGGGAAGTCATGGGCTACATTTTCTAGTCCAGAATACAACGCCAACTCATATGAAAC
>T splendidula
GTCAAGGTGTAGCCTATGGGATGGGAAGTCATGGGCTACATTTTCTAGCCAAGAACATTACGCCAACCCACATGAAAC
>T nicobarica
GTCAAGGTGTAGCCTATGGAGTGGGAAGTCATGGGCTACATTTTCTAGCCAAGAACATCACGCCAACTCGTATGAAAC
>T montana
GTCAAGGTGTAGCCTATGGGGTGGGAAGTAATGGGCTACATTTTCTAACCAAGAATATTACGCCAACCCGCATGAAAC
>N galili
GTCAAGGTGTAGCCAATGAGGTGGAAAGCAATGAGCTACATTTTCTACATAAGAAAATTACGGATCCCTCCATGAAAT
>N nehringi
GTCAAGGTGTAGCCAATGAGGTGGAAAGTAATGAGCTACATTTTCTACATAAGAAAATTACGGAGCCCTTCATGAAAT
>N leucodon
GTCAAGGTGTAGCCAATGGAGTGGGAAGTAATGAGCTACATTTTCTACACAAGAAAATTACGGAATCCTTTATGAAAT
>S microphthalmus
GTCAAGGTGTAGCCTATGAGGTGGAAAGAAATGAGCTACATTTTCTTATAAAGAAAATTACGGAACCCTTTATGAAAT
>P rostratus
GTCAAGGTGTAGCCAATGGGATGGGAAGCAATGGGCTACATTTTCTATCTAAGAACATTACGCTACCCTTTATGAAAC
>H pamfi
GTCAAGGTGTAGCCAATGGGATGGGAAGCAATGGGCTACATTTTCTTTTCAAGAACATGACGCTATCCTTTATGAAAC
>D defua
GTCAAGGTGTAGCCCATGAGGTGGAAAGAAATGGGTTACATTTTCTTTCTAAAGAACATTCACGAAACCCTTTATGAA
>H lunaris
GTCAAGGTGTAGCCAATGGGATGGGAAGAAATGGGTTACATTTTCTTACTAAAGAACATTTACGAAACCCTTTATGAA
>H univittatus
GTCAAGGTGTAGCCAATGGGATGGGAAGAAATGGGTTACATTTTCTTACTAAAGAACATTACGAAACCCTTTATGAAA
>G surdaster
GTCAAGGTGTAGCCAATGAGATGGGAAGAAATGGGCCACATTTTCTTTCATAAGAACATTAACGAAACCCTTTATGAA
>G dolichurus
GTCAAGGTGTAGCCAATGGGATGGGAAGAAATGGGCCACATTTTCTTTTATAAGAACACTTACGAAACCCTTTATGAA
>L lakedownensis
GTCAAGGTGTAGCCAATGAGATGGGAAGAAATGGGCCACATTTTCTTTACAAGAACATACGAAACCCTTTATGAAACT
>M burtoni
GTCAAGGTGTAGCCAATGAGATGGGAAGAAATGGGCCACATTTTCTTCATAAGAAAACACGAAACCCTTTATGAAACT
>S ponceleti
GTCAAGGTGTAGCCAATGAGATGGAAAGAAATGGGCCACATTTTCTTCGTAAGAAAACACGAAACCCTTTATGAAACT
>A niloticus
GTCAAGGTGTAGCCAATGAGATGGGAAGAAATGGGCTACATTTTCTTTTAAAAGAACATCACGAAACCCTTTATGAAA
>R norvegicus
GTCAAGGTGTAGCCAATGAAGCGGAAAGAAATGGGCTACATTTTCTTTTCCCAGAGAACATTACGAAACCCTTTATGA
>P leucopus
GTCAAGGTGTAGCTTATGAGATGGGAAGCAATGGGCTACATTTTCTTAAAAAGAACATTACGATACCCTTATTGAAAC
>M auratus
GTCAAGGTGTAGCCTATGGGCTGGGAAGTAATGGGCTACATTTTCTTCTAAAGAACAGTTACGCTATCCTCTATGAAA
>C griseus
GTCAAGGTGTAGCCTATGGGATGGGAAGTAATGGGCTACATTTTCTTGACAAGAACATTCACGATACCCTTTATGAAA
>P maniculatus
GTCAAGGTGTAGCTTATGAGGTGGGAAGCAATGGGCTACATTTTCTTAAAAAAGAACATTACGATACCCTTATTGAAA
>M multiplex
GTCAAGGTGTAGCCAATGGGATGGGAAGCAATGGGCTACATTTTCTTATAAAGAACATTACGCTACCCTTTATGAAAC
>M ochrogaster
GTCAAGGTGTAGCCAATGAGGTGGGAAGAAATGGGCTACATTTTCTTACAAAGAACATTACGCTACCCTTTATGAAAC
>M musculus
GTCAAGGTGTAGCCAATGAAATGGGAAGAAATGGGCTACATTTTCTTATAAAAGAACATTACTATACCCTTTATGAAA
>M caroli
GTCAAGGTGTAGCCAATGAGATGGGAAGAAATGGGCTACATTTTCTTTTAAAAGAACATTACTATACCCTTTATGAAA
>M pahari
GTCAAGGTGTAGCTAATGGGATGGGAAGAAATGGGCTACATTTTCTTTTTTAAGAACATTACTATACCCTTTATGAAA
>M coucha
GTCAAGGTGTAGCCAATGAGATGGAAAGCAATGGGCTACATTTTCTATCTAAGAACATCACGACACCCTTTATGAAAC
>M unguiculatus
GTCAAGGTGTAGCTTATGAGATGGAAAGCAATGGGCTACATTTTCTTAAAAAGAACACTACGATGTCTTTTATGAAAC
>J jaculus
GTCAAGGTGTAGCTTATGAAGTGGAAAGCAATGGGCTACATTTTCTCTCTCGAGAACATAACGATACCCTTCTTGAAA
>A amphibius
GTCAAGGTGTAGCCAATGAGGTGGGAAGCAATGGGCTACATTTTCTTACAAAGAACATTACGCTACCCTTTATGAAAC
>C canadensis
GTCAAGGTGTAGCCAATGAGGTGGGAAGAAATGGGCTACATTTTCTTGCCCTAAGAAAACTAACGGAAACTCTTATGA
>C fiber
GTCAAGGTGTAGCCAATGAGATGGGAAGAAATGGGCTACATTTTCTTACCCCAAGAAAATCAACGGAAACTCTTATGA
>I tridecemlineatus
GTCAAGGTGTAGCCTATAAGGTGGGAAGAAATGGGCTACATTTTCTATTTTCCTAGAACAAATTACAATAGCTTTTAT
>U parryii
GTCAAGGTGTAGCCTATAAGGTGGGAAGAAATGGGCTACATTTTCTACTTCTCTAGAATAAATATCCACGATAGCTTT
>M marmota
GTCAAGGTGTAGCCTATAAGGTGGGAAGAAATGGGCTACATTTTCTACCTTCCTAGAATAGACCCCACGATAGCTTTT
>M monax
GTCAAGGTGTAGCCTATAAGGTGGGAAGAAATGGGCTACATTTTCTACCCTTCTAGAATAAACCCCACGATAGCTTTT
>C porcellus
GTCAAGGTGTAGCCAATGGAGTGGGAAGAAATGGGCTACATTTTCTTACCCAAGAACATTAAACGCAAATCTTTATGA
>O degus
GTCAAGGTGTAGCTAATGAAGTGGTAAGAAATGGGCTACATTTTCTTACCTTAAGAATATTAACAGTAATCTTTATGA
>C lanigera
GTCAAGGTGTAGCCCATGAAGTGGAAAGAAATGGGCCACATTTTCTTACCAAGAAAATTAATTAACGACAGTCACTAT
>H glaber
GTCAAGGTGTAACCAATGAAATGGGAAGAAATGGGCTACATTTTCTTATCCAAGAACATAAACGACAGTTACCATGAA
>O cuniculus
GTCAAGGTGTAGCCCATAGAGTGGAGAGCAATGGGCTACATTTTCTACTTCAGAATATACGAAAGCCCTTATGAAACT
>O curzoniae
GTCAAGGTGTAGCCTATAGGGTGGGAAGCAATGGGCTACATTTTCTTTTAAAAGAACACCACGAAAACCTTTATGAAA
>B acutorostrata
GTCAAGGTGTAACCTATGAGTTGGAAAGAAATGGGCTACATTTTCTACACTAAGAACATCTCCTATACCCACACGAAA
>B musculus
GTCAAGGTGTAACCAATGGGTTGGGAAGAAATGGGCTACATTTTCTAAACTAAGAATATCCCTATACACACGAAAGTT
>L vexillifer
GTCAAGGTGTAACTCATGAGTTGGGAAGTAATGGGCTACATTTTCTACAGCAAGAATACCACTTATAAACCACACGAA
>D leucas
GTCAAGGTGTAACCTATGGGTTGGGAAGAAATGGGCTACATTTTCTATAACAAGAACATCCCTCAAGTCTACACGAAA
>N asiaeorientalis
GTCAAGGTGTAACCTATGGGTTGGGAAGAAATGGGCTACATTTTCTATAACAAGAACACCCCTTAAACCCACACGAAA
>M monoceros
GTCAAGGTGTAACCTATGGGTTGGGAAGAAATGGGCTACATTTTCTGTAACAAGAACACCCCTTAAGTCTATACGAAA
>O orca
GTCAAGGTGTAACCTATGGGTTGGGAAGAAATGGGCTACATTTTCTATAATAAGAACACCCCTTTAAACCTACACGAA
>L obliquidens
GTCAAGGTGTAACCTATGGATTGGGAAGAAATGGGCTACATTTTCTATAATAAGAACACCCCTTAAACTTACACGAAA
>G melas
GTCAAGGTGTAACCTATGGATTGGGAAGAAATGGGCTACATTTTCTACAATAAGAACACCCCTTAAACTTACACGAAA
>T truncatus
GTCAAGGTGTAACCTATGGATTGGGAAGAAATGGGCTACATTTTCTATAATAAGAACACCCCTTAAACTCACACGAAA
>S chinensis
GTCAAGGTGTAACCTATGGATTGGGAAGAAATGGGCTACATTTTCTATAATAAGAATACCCCTTAAACTTACACGAAA
>S scrofa
GTCAAGGTGTAGCTTATGGGTTGGAAAGAAATGGGCTACATTTTCTACATAAGAATACCCACCATACGAAAGTTTTTA
>B taurus
GTCAAGGTGTAGCCTATGAAATGGGAAGAAATGGGCTACATTCTCTACACCAAGAGAATCAAGCACGAAAGTTATTAT
>B mutus
GTCAAGGTGTAACCTATGAAATGGAAAGAAATGGGCTACATTCTCTACACTAAGAGAACCAATGCACGAAAGTTATTA
>B bubalis
GTCAAGGTGTAACCTATGAAATGGGAAGAAATGGGCTACATTTTCTACACCAAGAACACCCAACACGAAAGTTATTAT
>B grunniens
GTCAAGGTGTAACCTATGAAATGGAAAGAAATGGGCTACATTCTCTACACTAAGAGAACCAATGCACGAAAGTTATTA
>C hircus
GTCAAGGTGTAACCCATGGAATGGGAAGAAATGGGCTACATTTTCTACCCTAAGAAAATTAATACGAAAGCCATTATG
>O aries
GTCAAGGTGTAACCTATGGAGTGGGAAGAAATGGGCTACATTTTCTACCCAAGAAAATTTAATACGAAAGCCATTATG
>O dammah
GTCAAGGTGTAACCTATGGAATGGAAAGAAATGGGCTACATTTTCTACTTCAAGAAAACCCATACGAAAGTTATTATG
>M muntjak
GTCAAGGTGTAACCTATGGAATGGAAAGAAATGGGCTACATTTTCTAATCCAAGAACAACTCAATACGAAAATTATTA
>M reevesi
GTCAAGGTGTAACCTATGGGATGGGAAGAAATGGGCTACATTTTCTAACTTAAGAATAATTCATATACGAAAGTTATT
>O virginianus
GTCAAGGTGTAACCTATGGAGTGGAAAGAAATGGGCTACATTTTCTAATCTAAGAAAACTCTTTACGAAAGTTACTAT
>C ferus
GTCAAGGTGTAACCGATGGGCTGGGAAGAAATGGGCTACATTTTCTTGTCTTAAGAAAACTTCAAAATCCTTACGAAA
>C dromedarius
GTCAAGGTGTAACCGATGGGATGGGAAGAAATGGGCTACATTTTCTTGTCCTAAGAAAATCTCAAAATACTTACGAAA
>C simum
GTCAAGGTGTAGCTTATGGGATGGAGAGAAATGGGCTACATTTTCTATTTTAAGAACAACAATTACCCAAACGAAGGT
>E caballus
GTCAAGGTGTAGCCCATGGGATGGAGAGAAATGGGCTACATTTTCTACCCTAAGAACAAGAACTTTAACCCGGACGAA
>E asinus
GTCAAGGTGTAGCCCATGGGATGGAGAGAAATGGGCTACATTTTCTACTCTAAGAACAAGAACTTAACCCAAACGGAA
>H hyaena
GTCAAGGTGTAGCCCATGGGGTGGGAAGCAATGGGCTACATTTTCTGCACCAGAACACTTCCATACGAAAATTCTTAT
>S suricatta
GTCAAGGTGTAACCCATGAGGTGGAAAGCAATGGGCTACATTTTCTATACAAGAACACCCTACGAAAGTTTTTATGAA
>P pardus
GTCAAGGTGTAGCCTATGAGATGGGAAGCAATGGGCTACATTTTCTACAACTAGAACATCCACGAAAATCCTTATGAA
>A jubatus
GTCAAGGTGTAGCCCATGAGATGGGAAGTAATGGGCTACATTTTCTAAAACTAGAACACCTACGAAAATACTTATGAA
>Ly canadensis
GTCAAGGTGTAGCCCATGAGATGGGAAGTAATGGGCTACATTTTCTAAAACTAGAACATCCACGAAAATCCTTATGAA
>P yagouaroundi
GTCAAGGTGTAGCCCATGAGATGGGAAGCAATGGGCTACATTTTCTAGAACTAGAACACCCACGAAAATCCTTATGAA
>F catus
GTCAAGGTGTAGCTCATGAGATGGGAAGCAATGGGCTACATTTTCTAAAATTAGAACACCCACGAAGATCCTTACGAA
>Lo canadensis
GTCAAGGTGTAACCCATGAAGTGGGAAGAAATGGGCTACATTTTCTAATAAAGAGCAAACTCACGAAAGTTTTTATGA
>A cinerea
GTCAAGGTGTAGCCCATGAAGTGGGAAGAAATGGGCCACATTTTCTAATTAAGAACATACTCACGAAGGTTTTTATGA
>E lutris
GTCAAGGTGTAACCTATGAAGTGGGAAGAAATGGGCTACATTTTCTAATCAAGAACACACTCACGAAAGTCTTTATGA
>G gulo
GTCAAGGTGTAACCCATGGAGTGGGAAGAAATGGGCTACATTTTCTAATCCAAGAACATATTCACGAAAGCTTTCATG
>M putorius
GTCAAGGTGTAACCTATGAAGTGGGAAGAAATGGGCTACATTTTCTAACCAAGAACACACTCACGAAAGTTTTTATGA
>M erminea
GTCAAGGTGTAACCCATGAAGTGGGAAGAAATGGGCTACATTTTCTAACCAAGAACACACTCACGAAAGTTTTTATGA
>C lupus
GTCAAGGTGTAACTTATGAGGTGGGAAGAAATGGGCTACATTTTCTACCCAAGAACATTTCACGAATGTTTTTATGAA
>V vulpes
GTCAAGGTGTAACTTATGGGATGGGAAGAAATGGGCTACATTTTCTATTTTAAGAACACTTTACGAAAGTTTTTATGA
>V lagopus
GTCAAGGTGTAACTAATGAGATGGGAAGAAATGGGCTACATTTTCTGTTTTAAGAACACTTTACGAAAGTTTTTATGA
>U arctos
GTCAAGGTGTAACCCATGGGGTGGGAAGAAATGGGCTACATTTTCTATTCAAGAACAACTTACGAAAGTTTTTATGAA
>U maritimus
GTCAAGGTGTAACCCATGGAGTGGGAAGAAATGGGCTACATTTTCTATTCAAGAACAACTTACGAAAGTTTTTATGAA
>A melanoleuca
GTCAAGGTGTAACCTATGGGCTGGGAAGAAATGGGCTACATTTTCTATTCAAGAACAACTTCTACGAAAACTTTTATG
>C ursinus
GTCAAGGTGTAACCCATGAGGTGGGAAGAAATGGGCTACATTTTCTAAATAAGAATATATTTACACGAAAGTTCTTAT
>Z californicus
GTCAAGGTGTAACCCATGAGGTGGGAAGAAATGGGCTACATTTTCTAAACAAGAACACACCGTACGAAAGTTATTATG
>E jubatus
GTCAAGGTGTAACCCATGAGGTGGGAAGAAATGGGCTACATTTTCTAAACAAGAACATACCATACGAAAGTTATTATG
>N schauinslandi
GTCAAGGTGTAACCTATGAAGTGGGAAGAAATGGGCTACATTTTCTAAAAAAGAACAACCAATACGAAAGTTTTTATG
>P vitulina
GTCAAGGTGTAACCTATGGAATGGGAAGAAATGGGCTACATTTTCTAAATAAGAACAATCATACGAAAGTTTTTATGA
>M leonina
GTCAAGGTGTAACCTATGGAGTGGGAAGAAATGGGCTACATTTTCTAAACAAGAACAATAACACACGAAAGTTTTTAT
>H grypus
GTCAAGGTGTAACCTATGGAGTGGGAAGAAATGGGCTACATTTTCTAAATAAGAACAACTATACGAAAGTTTTTATGA
>M javanica
GTCAAGGTGTAGCCCATGAATTGGGAAGAAATGGGCTACATTTTCTAAAATAGAACACAAACGAACGCCCTAATGAAA
>P alecto
GTCAAGGTGTAGCCTATGAGTTGGAAAGAAATGGGCTACATTTTCTAGCATAGAATACCAACGAAAATTTTCGTGAAA
>P vampyrus
GTCAAGGTGTAGCCTATGAGTTGGAAAGAAATGGGCTACATTTTCTAGTATAGAACATCGACGAAAATTTTCGTGAAA
>P giganteus
GTCAAGGTGTAGCCTATGAGTTGGAAAGAAATGGGCTACATTTTCTAGTATAGAACATCGACGAAAATTTTCGTGAAA
>R aegypticus
GTCAAGGTGTAGCCTATGAGTTGGGAAGAAATGGGCTACATTTTCTAACATAGAACATAAACGAAACTTTTCGTGAAA
>R ferrumequinum
GTCAAGGTGTAGCCCATGAGCTGGGAAGAGATGGGCTACATTTTCTTATCAAAGAACACTTAAAATTTCATACGGAAA
>H armiger
GTCAAGGTGTAGCCCATGAGTTGGGAAGAGATGGGCTACATTTTCTTACTAAAGAACACTCAAATAACCACACGGAAT
>D rotundus
GTCAAGGTGCAGCCCATGGGTTGGGAAGTAATGGGCTACATTTCCTATGCCCAGGATACCACACGAAAGTCCCCGTGA
>A jamaicensis
GTCAAGGTGTAGCCTATGGGTTGGAAAGAAATGGGCTACATTTCCTATTACTAGGATATTACCCTCTTTATACGAAAG
>M fuliginosus
GTCAAGGTGTAGCTTATGGGTTGGAAAGAAATGGGCTACATTCCCTATCCCAGGGCACATTTCCTCAAACGAATGTAC
>M myotis
GTCAAGGTGTAGCTTATAGAATGGAAAGAAATGGGCTACATTCCTCGAGTCGAGGAATAAAACTCTTATACGAAAACC
>E fuscus
GTCAAGGTGTAGCCTATGGGTTGGAAAGAAATGGGCTACATTCCTCGGACCGAGGTAATATTTTACGAAAACCTATGT
>M molossus
GTCAAGGTGTAGCTAATGGGTTGGAAAGAAATGGGCTACATTTCCTGTCACAGGACAATTATACGAAAATCTCTCTGA
>P kuhlii
GTCAAGGTGTAGCCCATGGATTGGAAAGCAATGGGCTACATTTCCCATGACCGAGGATAATTACTACGAAAATTAGTG
>S araneus
GTCAAGGTGTAGCTTATGAGGTGGGAAGAAATGGGCTACATTTTCTATTAACTAGAACATTTACGAAAGTTATTATGA
>C cristata
GTCAAGGTGTAGCTAATGGGTTGGGAAGAAATGGGCTACATTTTCTACAATAGAATACTTTACGAAAACCTTTATGAA
>E europaeus
GTCAAGGTGCAGCCTATAGATTGGAATGAAATGGGCTACATTCTTTACTAAAAAGTATAACGGAAATTATTATGAAAC
>T occidentalis
GTCAAGGTGTAGCTGATGGGTTGGGAAGAAATGGGCTACATTTTCTATTTTAGAATATATACTCGTAAACGAAGACCT
>D novemcinctus
GTCAAGGTGTAGCTTATGGGGTGGGAAGAAATGGGCTACATTTTCTAATAAAGAGCAAATACAAAAAACTTAATGAAA
>C didactylus
GTCAAGGTGTAGCCCATGAGGTGGAAAGAGATGGGTTACATTTTCTTACAAAAGAAAAATCAACGAAAGTTTCTATGA
>C hoffmanni
GTCAAGGTGTAGCCAATGAGGTGGAAAGAGATGGGTTACATTTTCTTACAAAAGAAATCAACGAAAGTTTCTATGAAA
>M darwinii
GTCAAGGTGTAGCCCATGGGGTGGAAAGAGATGGGTTACATTTTCTTACAAAAGAAAATCAACGGAAGTTTCCATGAA
>P serus
GTCAAGGTGTAGCCAATGAGGTGGAAAGAGATGGGTTACATTTTCTTAAAAAGAAAATACACGAAAGTTTATATGAAA
>M americanum
GTCAAGGTGTAGCCCATGAGGTGGAAAGAGATGGGTTACATTTTCTTAAAAAGAAAACCTACGAAAGTCTCCGTGAAA
>A ye
GTCAAGGTGTAGCCCATGAGGTGGAAAGAGATGGGTTACATTTTCTTAAAAAGAAAACCCACAGAAGCTTCTATGAAA
>B variegatus
GTCAAGGTGTAGCCCATGAGGTGGAAAGAGATGGGTTACATTTTCTTAAAAAGAAAACCCACGGAAACTTCTGTGAAA
>B tridactylus
GTCAAGGTGTAGCCCATGAGGTGGAAAGAGATGGGTTACATTTTCTCATAAGAGAAAACTCACGGAGACTTCTGTGAA
>E edwardii
GTCAAGGTGTAACCTATGTGATGGAGTATAATGGGCTACATTTTCTTAATAAGAACAAACGAACTTCCATATGAAACT
>C asiatica
GTCAAGGTGTAGCCTATGTAGTGGAACTCAATGGGCTACATTTTCTGACCCAGAATATTTTACGGATATTTTCATGAA
>E telfairi
GTCAAGGTGTAACCCATGTGGTGGAACCTAATGGGCTACATTTTCTAGCATTAGAAAACCCTCAACGAAAGTACTAAT
>T manatus
GTCAAGGTGTAGCCCATGTGGTGGTCCAAGATGGGCTACATTTTCTCTCAGAGAACAATCAAACTAACGGACGTTATT
>L africana
GCCGAGGTGTCGCCTACGTGACGGTCAAAGATGGGCTACATTTTCTATTATAGAACAGACAAACGGATATCACTCTGA
>O afer
GTCAAGGTGTAGCCAATGTGATGGCAATAAATGGGCTACATTTTCTATTTTAAGAACATATCCCTACGAAAACCCAAA
>T vulpecula
GTCAAGGTGTAGCATATGAATGGGAAAGAAATGGGCTACATTTTCTAAATTAGAATATAACGAACTACCTTATGAAAC
>S harrisii
GTCAAGGTGTAACATATGAAGGGGGAAGTAATGGGCTACATTTTCTATACTAGAGCATAACGAATTGTCAACTGAAAT
>M domestica
GTCAAGGTGTAGCATATGATAGGGAAAGAAATGGGCTACATTATCTAGCTTAGATTACACGAATCACATTATGAAATC
>M brevicaudata
GTCAAGGTGTAGCATATGATGGGGAAAGAAATGGGCTACATTATCTAACCTAGATTAAACGAATCACATTATGAAATC
>G agilis
GTCAAGGTGTAGCATATGAAAGGGAAAGAAATGGGCTACATTCTCTACCTTAGAGAACAACGAATCACATTATGAAAC
>M pinheiroi
GTCAAGGTGTAGCATATGATAGGGAAAGAAATGGGCTACATTCTCTATTATAGAGAACAACGAATCACATTATGAAAT
>T elegans
GTCAAGGTGTAGCATATGATAGGGGAAGAAATGGGCTACATTCTCTACTATAGAGTACAACGAATCACATTGTGAAAT
>V ursinus
GTCAAGGTGTAGCATATGAAGGGGGAAGTAATGGGCTACATTTTCTAAATTAGAAAACCAACGAACTATCTCATGAAA
>P cinereus
GTCAAGGTGTAGCATATGAAGAGGAAAGTGATGGGCTACATTTTCTAACATAGAAAATTACGGACTATCTTATGAAAC
>T aculeatus
GGTCAAGGTGTAGCCTATAAGATGGAAGAAATGGGCTACATTTTCTAACCTAGAATATACGAAAAACCCTATGAAACT
>O anatinus
GGTCAAGGTGTAGCCTATAAGATGGAAGAAATGGGCTACATTTTCTACATTAGAACATACGAAAAACTCTATGAAACT

[truncated: 27 more sheets: S11_MSA_motsc_vert, S12_MSAbase_motsc_vert, S13_MSA_SHLP1_prim, S14_MSAbase_SHLP1_prim, S15_MSA_SHLP2b_prim, S16_MSAbase_SHLP2b_prim, S17_MSA_SHLP2b_mamm, S18_MSAbase_SHLP2b_mamm, S19_MSA_SHLP2b_vert, S20_MSAbase_SHLP2b_vert, S21_MSA_SHLP3_prim, S22_MSAbase_SHLP3_prim, S23_MSA_SHLP4_prim, S24_MSAbase_SHLP4_prim, S25_MSA_SHLP4_mamm, S26_MSAbase_SHLP4_mamm, S27_MSA_SHLP4_vert, S28_MSAbase_SHLP4_vert, S29_MSA_SHLP5_prim, S30_MSAbase_SHLP5_prim …]
